# Supplementary material for: ﻿Systematics of the Trembleya sensu stricto clade of Microlicia (Melastomataceae, Lavoisiereae)
Source: PhytoKeys. 2022 Dec 20;216:1–101. doi: 10.3897/phytokeys.216.91032 (PMC9836420; doi:10.3897/phytokeys.216.91032)
Supplement: XML Treatment for Microlicia altoparaisensis [file phytokeys.216.91032-treatment2.xml]

<!DOCTYPE tp:taxon-treatment
  PUBLIC "-//TaxonX//DTD Taxonomic Treatment Publishing DTD v0 20100105//EN" "tax-treatment-NSO.dtd">
<tp:taxon-treatment xmlns:tp="http://www.plazi.org/taxpub"><tp:treatment-meta><kwd-group><label>Taxon classification</label><kwd>
              <named-content content-type="kingdom">Plantae</named-content>
            </kwd><kwd>
              <named-content content-type="order">Myrtales</named-content>
            </kwd><kwd>
              <named-content content-type="family">Melastomataceae</named-content>
            </kwd></kwd-group><mixed-citation publication-type="journal"><person-group><name><surname>Pacifico</surname><given-names>Ricardo</given-names></name><name><surname>Almeda</surname><given-names>Frank</given-names></name><name><surname>Penneys</surname><given-names>Darin S.</given-names></name><name><surname>Fidanza</surname><given-names>Karina</given-names></name></person-group><article-title>﻿Systematics of the <italic><tp:taxon-name><tp:taxon-name-part taxon-name-part-type="genus" reg="Trembleya">Trembleya</tp:taxon-name-part></tp:taxon-name></italic> sensu stricto clade of <italic><tp:taxon-name><tp:taxon-name-part taxon-name-part-type="genus" reg="Microlicia">Microlicia</tp:taxon-name-part></tp:taxon-name></italic> (<tp:taxon-name><tp:taxon-name-part taxon-name-part-type="family">Melastomataceae</tp:taxon-name-part></tp:taxon-name>, <tp:taxon-name><tp:taxon-name-part taxon-name-part-type="tribe">Lavoisiereae</tp:taxon-name-part></tp:taxon-name>)</article-title><source>PhytoKeys</source><day>20</day><month>12</month><year>2022</year><volume>216</volume><fpage>1</fpage><lpage>101</lpage><pub-id pub-id-type="doi">10.3897/phytokeys.216.91032</pub-id></mixed-citation></tp:treatment-meta><tp:nomenclature><label>﻿1.</label><tp:taxon-name>
            <object-id xmlns:xlink="http://www.w3.org/1999/xlink" content-type="arpha" xlink:type="simple">F87374E3-E593-5DBF-9E74-297730868476</object-id>
            <tp:taxon-name-part taxon-name-part-type="genus" reg="Microlicia">Microlicia</tp:taxon-name-part>
            <tp:taxon-name-part taxon-name-part-type="species" reg="altoparaisensis">altoparaisensis</tp:taxon-name-part>
          </tp:taxon-name><tp:taxon-authority>(R.B.Pacifico, Almeda &amp; Fidanza) Versiane &amp; R.Romero, Bot. J. Linn. Soc. 197: 52. 2021.</tp:taxon-authority><xref ref-type="fig" rid="F18">Fig. 18</xref><tp:nomenclature-citation-list><tp:nomenclature-citation><tp:taxon-name>
                <tp:taxon-name-part taxon-name-part-type="genus" reg="Trembleya">Trembleya</tp:taxon-name-part>
                <tp:taxon-name-part taxon-name-part-type="species" reg="altoparaisensis">altoparaisensis</tp:taxon-name-part>
              </tp:taxon-name><comment>R.B.Pacifico, Almeda &amp; Fidanza, Phytotaxa 391(5): 291. 2019. <bold>basionym</bold>. Type: Brazil. Goiás, Alto Paraíso de Goiás, Parque Nacional Chapada dos Veadeiros, próximo da cachoeira do Rio Preto, perto do povoado de São Jorge, 6 February 1987, <italic>J.R. Pirani 1663, R.M. Harley, B.L. Stannard, A. Furlan &amp; C. Kameyama</italic> (holotype: SPF!; isotypes: HUEM!, K!, UEC!, US!).</comment></tp:nomenclature-citation></tp:nomenclature-citation-list></tp:nomenclature><tp:treatment-sec sec-type="description" id="SECID0EIWDI"><title>Description.</title><p>Erect shrubs 0.8–1.8 m tall. Branchlets quadrangular, glandular-punctate, light green to golden (when fresh). Internodes 1.0–2.1 cm long, angles unwinged. Petioles 2.0–5.5 mm long. Leaf blades 14–45 mm long, 3–9 mm wide, papyraceous (when dry), oblong to lanceolate, both surfaces green (when fresh), pale green (when dry), concolorous (when dry), base attenuate, apex rounded to acute, margin flat or slightly revolute, slightly serrulate and glandular-punctate, 5-nerved from the base, one pair of acrodromous veins and one pair of tenuous veins close to the margin, tertiaries little or not evident on the abaxial surface, adaxial surface densely glandular-punctate, abaxial surface densely glandular-punctate. Inflorescences compound dichasia consisting of proximally biparous, distally uniparous cymes, not congested. Bracts (including petioles) 1.0–4.0 cm long, 0.1–0.7 cm wide, 1-nerved, oblong to lanceolate, indumentum like that of the principal leaves. Bracteoles (at anthesis) sessile or with petioles up to 0.1–0.8 mm long, blades 5.0–6.7 mm long, 0.9–1.8 mm wide, oblong to oblanceolate, base acute, apex rounded to emarginate, margin entire and glandular-punctate, 1-nerved, indumentum like that of the principal leaves. Flowers (4–)5-merous, pedicels (at anthesis) inconspicuous up to 0.2 mm long. Hypanthia (at anthesis) 2.5–5.5 mm long, 3.1–3.2 mm wide at the torus, campanulate, light green to golden (when fresh), externally glandular-punctate. Calyx tubes 0.1–0.3 mm long. Calyx lobes (at anthesis) 2.8–3.4 mm long, 3.1–3.2 mm wide at the base, oblong to triangular, apex acute, eventually terminating in an eglandular trichome 0.1–0.4 mm long, margin entire, (when fresh) light green to golden, externally glandular-punctate. Petals 8.1–10.2 mm long, 3.2–4.5 mm wide, white, obovate, apex acuminate, margin entire and glabrous, both surfaces glabrous. Stamens (8)10, subisomorphic. Larger (antesepalous) stamens (4–)5, filaments 3.3–3.5 mm long, white, pedoconnectives 1.3–1.5 mm long, white, appendages ca. 0.1 mm long, white, apex emarginate, thecae (excluding rostra) 2.7–3.8 mm long, yellow, oblong, rostra 0.3–0.5 mm long, the circular pores ca. 0.2 mm wide. Smaller (antepetalous) stamens (4–)5, filaments 2.7–2.8 mm long, white, pedoconnectives 0.7–1.0 mm long, white, inconspicuous appendages ca. 0.1 mm long, white, apex truncate, thecae (excluding rostra) 2.5–3.2 mm long, yellow, oblong, rostra 0.3–0.5 mm long, the circular pores ca. 0.2 mm wide. Ovary 2.4–2.5 mm long, 1.4–1.6 mm wide, cylindrical, 3(–4)-locular. Style ca. 10 mm long, white. Capsules (at maturity) 4.5–5.3 mm long, 2.8–3.2 mm wide, ovoid, initially enveloped by the hypanthium, torus constricted at the apex, fruiting calyx tubes 0.4–0.5 mm long, fruiting calyx lobes 3.2–3.4 mm long, not thickened. Seeds not seen.</p><fig id="F18" position="float" orientation="portrait"><object-id xmlns:xlink="http://www.w3.org/1999/xlink" content-type="doi" xlink:type="simple">10.3897/phytokeys.216.91032.figure18</object-id><object-id xmlns:xlink="http://www.w3.org/1999/xlink" content-type="arpha" xlink:type="simple">BF77E2D2-22CA-5588-9259-0014A96D173A</object-id><label>Figure 18.</label><caption><p><italic><tp:taxon-name><tp:taxon-name-part taxon-name-part-type="genus" reg="Microlicia">Microlicia</tp:taxon-name-part><tp:taxon-name-part taxon-name-part-type="species" reg="altoparaisensis">altoparaisensis</tp:taxon-name-part></tp:taxon-name></italic><bold>A</bold> habit <bold>B</bold> detail of the glandular-punctate indumentum on the branches <bold>C</bold> leaf abaxial surface <bold>D</bold> bracteole adaxial surface <bold>E</bold> floral bud <bold>F</bold> flower in lateral view <bold>G</bold> petal adaxial surface <bold>H</bold> antepetalous (left) and antesepalous (right) stamens. Drawn from Pirani et al. 1663 (UEC). Copyright Magnolia Press. Reproduced with permission from copyright holder.</p></caption><graphic xmlns:xlink="http://www.w3.org/1999/xlink" xlink:href="phytokeys-216-001_article-91032__-g018.jpg" position="float" orientation="portrait" xlink:type="simple" id="oo_784269.jpg"><uri content-type="original_file" xlink:type="simple">https://binary.pensoft.net/fig/784269</uri></graphic></fig></tp:treatment-sec><tp:treatment-sec sec-type="Recognition and affinities" id="SECID0EVXDI"><title>Recognition and affinities.</title><p><italic><tp:taxon-name><tp:taxon-name-part taxon-name-part-type="genus" reg="Microlicia">Microlicia</tp:taxon-name-part><tp:taxon-name-part taxon-name-part-type="species" reg="altoparaisensis">altoparaisensis</tp:taxon-name-part></tp:taxon-name></italic> can be recognised by its oblong-lanceolate leaf blades (1.4–4.5 × 0.3–0.9 cm), papyraceous, 3–5-nerved from the base, glandular-punctate on both surfaces, tertiary veins not evident, inflorescences composed of proximally biparous and distally uniparous cymes, white petals, yellow subisomorphic stamens and 3(–4)-locular ovaries. The subisomorphic androecium is the most distinctive feature of <italic><tp:taxon-name><tp:taxon-name-part taxon-name-part-type="genus" reg="Microlicia">M.</tp:taxon-name-part><tp:taxon-name-part taxon-name-part-type="species" reg="altoparaisensis">altoparaisensis</tp:taxon-name-part></tp:taxon-name></italic> as it is unique in the clade. <italic><tp:taxon-name><tp:taxon-name-part taxon-name-part-type="genus" reg="Microlicia">Microlicia</tp:taxon-name-part><tp:taxon-name-part taxon-name-part-type="species" reg="altoparaisensis">altoparaisensis</tp:taxon-name-part></tp:taxon-name></italic> is also the only species with amphistomatic leaves, attenuate thecae rostra and a distribution restricted to Goiás (<xref ref-type="bibr" rid="B94">Pacifico et al. 2019</xref>). Ovaries with 3–4 locules occur only in the apparently distantly related <italic><tp:taxon-name><tp:taxon-name-part taxon-name-part-type="genus" reg="Microlicia">M.</tp:taxon-name-part><tp:taxon-name-part taxon-name-part-type="species" reg="trembleyiformis">trembleyiformis</tp:taxon-name-part></tp:taxon-name></italic>, which differs in having leaves with tertiaries evident (vs. not evident), discoloured when dry (vs. concolorous), solitary flowers (vs. developed inflorescences), petals magenta (vs. white) and dimorphic stamens (vs. subisomorphic). Another possible relative is the widespread <italic><tp:taxon-name><tp:taxon-name-part taxon-name-part-type="genus" reg="Microlicia">M.</tp:taxon-name-part><tp:taxon-name-part taxon-name-part-type="species" reg="parviflora">parviflora</tp:taxon-name-part></tp:taxon-name></italic> with a range that extends from Paraná to Bahia and Goiás and the only representative of the clade that grows with <italic><tp:taxon-name><tp:taxon-name-part taxon-name-part-type="genus" reg="Microlicia">M.</tp:taxon-name-part><tp:taxon-name-part taxon-name-part-type="species" reg="altoparaisensis">altoparaisensis</tp:taxon-name-part></tp:taxon-name></italic> at the Chapada dos Veadeiros. <italic><tp:taxon-name><tp:taxon-name-part taxon-name-part-type="genus" reg="Microlicia">Microlicia</tp:taxon-name-part><tp:taxon-name-part taxon-name-part-type="species" reg="altoparaisensis">altoparaisensis</tp:taxon-name-part></tp:taxon-name></italic> differs from <italic><tp:taxon-name><tp:taxon-name-part taxon-name-part-type="genus" reg="Microlicia">M.</tp:taxon-name-part><tp:taxon-name-part taxon-name-part-type="species" reg="parviflora">parviflora</tp:taxon-name-part></tp:taxon-name></italic> by the leaves with tertiaries not evident (vs. evident), concolorous when dry (vs. discoloured), amphistomatic (vs. hipostomatic), inflorescences with distally uniparous cymes (vs. biparous cymes), subisomorphic stamens (vs. dimorphic) and 5-locular ovaries (vs. 3–4-locular).</p></tp:treatment-sec><tp:treatment-sec sec-type="distribution" id="SECID0EX1DI"><title>Distribution, habitat, and elevation range.</title><p>Probably endemic to Chapada dos Veadeiros in Alto Paraíso de Goiás Municipality, Goiás, Brazil (Fig. <xref ref-type="fig" rid="F19">19A</xref>). It occurs in transitional formations between Cerrado and campo rupestre, on rocky quartzitic soils partially exposed to sun, at elevations of 1043–1086 m.</p><fig id="F19" position="float" orientation="portrait"><object-id xmlns:xlink="http://www.w3.org/1999/xlink" content-type="doi" xlink:type="simple">10.3897/phytokeys.216.91032.figure19</object-id><object-id xmlns:xlink="http://www.w3.org/1999/xlink" content-type="arpha" xlink:type="simple">AA4D69DC-7688-5DA2-98F2-0D02895D170E</object-id><label>Figure 19.</label><caption><p>Geographic distribution of species of the <italic><tp:taxon-name><tp:taxon-name-part taxon-name-part-type="genus" reg="Trembleya">Trembleya</tp:taxon-name-part></tp:taxon-name></italic> s.s. clade of <italic><tp:taxon-name><tp:taxon-name-part taxon-name-part-type="genus" reg="Microlicia">Microlicia</tp:taxon-name-part></tp:taxon-name></italic><bold>A</bold> distributions of <italic><tp:taxon-name><tp:taxon-name-part taxon-name-part-type="genus" reg="Microlicia">M.</tp:taxon-name-part><tp:taxon-name-part taxon-name-part-type="species" reg="altoparaisensis">altoparaisensis</tp:taxon-name-part></tp:taxon-name></italic>, <italic><tp:taxon-name><tp:taxon-name-part taxon-name-part-type="genus" reg="Microlicia">M.</tp:taxon-name-part><tp:taxon-name-part taxon-name-part-type="species" reg="calycina">calycina</tp:taxon-name-part></tp:taxon-name></italic>, <italic><tp:taxon-name><tp:taxon-name-part taxon-name-part-type="genus" reg="Microlicia">M.</tp:taxon-name-part><tp:taxon-name-part taxon-name-part-type="species" reg="chamissoana">chamissoana</tp:taxon-name-part></tp:taxon-name></italic> and <italic><tp:taxon-name><tp:taxon-name-part taxon-name-part-type="genus" reg="Microlicia">M.</tp:taxon-name-part><tp:taxon-name-part taxon-name-part-type="species" reg="flaviflora">flaviflora</tp:taxon-name-part></tp:taxon-name></italic><bold>B</bold> distributions of <italic><tp:taxon-name><tp:taxon-name-part taxon-name-part-type="genus" reg="Microlicia">M.</tp:taxon-name-part><tp:taxon-name-part taxon-name-part-type="species" reg="laniflora">laniflora</tp:taxon-name-part></tp:taxon-name></italic> and <italic><tp:taxon-name><tp:taxon-name-part taxon-name-part-type="genus" reg="Microlicia">M.</tp:taxon-name-part><tp:taxon-name-part taxon-name-part-type="species" reg="trembleyiformis">trembleyiformis</tp:taxon-name-part></tp:taxon-name></italic>.</p></caption><graphic xmlns:xlink="http://www.w3.org/1999/xlink" xlink:href="phytokeys-216-001_article-91032__-g019.jpg" position="float" orientation="portrait" xlink:type="simple" id="oo_784270.jpg"><uri content-type="original_file" xlink:type="simple">https://binary.pensoft.net/fig/784270</uri></graphic></fig></tp:treatment-sec><tp:treatment-sec sec-type="Conservation" id="SECID0EC5DI"><title>Conservation.</title><p><italic><tp:taxon-name><tp:taxon-name-part taxon-name-part-type="genus" reg="Microlicia">Microlicia</tp:taxon-name-part><tp:taxon-name-part taxon-name-part-type="species" reg="altoparaisensis">altoparaisensis</tp:taxon-name-part></tp:taxon-name></italic> is known from less than 10 collections. The <abbrev xmlns:xlink="http://www.w3.org/1999/xlink" xlink:title="Extent of Occurrence" id="ABBRID0ET5DI" xlink:type="simple">EOO</abbrev> is 7.025 km<sup>2</sup> and the <abbrev xmlns:xlink="http://www.w3.org/1999/xlink" xlink:title="Area of Occupancy" id="ABBRID0EZ5DI" xlink:type="simple">AOO</abbrev> is 16 km<sup>2</sup>. Based on <xref ref-type="bibr" rid="B61">IUCN (2019)</xref> recommendations and criteria, we believe that this species should be classified as Endangered (<abbrev xmlns:xlink="http://www.w3.org/1999/xlink" xlink:title="endangered" id="ABBRID0ED6DI" xlink:type="simple">EN</abbrev>): B1ab(iii). The majority of the populations of <italic><tp:taxon-name><tp:taxon-name-part taxon-name-part-type="genus" reg="Microlicia">M.</tp:taxon-name-part><tp:taxon-name-part taxon-name-part-type="species" reg="altoparaisensis">altoparaisensis</tp:taxon-name-part></tp:taxon-name></italic> occur inside Parque Nacional da Chapada dos Veadeiros, where this species is afforded some protection.</p></tp:treatment-sec><tp:treatment-sec sec-type="notes" id="SECID0ES6DI"><title>Notes.</title><p>The collection <italic>Glaziou 21300</italic> was listed under the name <italic><tp:taxon-name><tp:taxon-name-part taxon-name-part-type="genus" reg="Trembleya">Trembleya</tp:taxon-name-part><tp:taxon-name-part taxon-name-part-type="species" reg="debilis">debilis</tp:taxon-name-part></tp:taxon-name></italic> by <xref ref-type="bibr" rid="B53">Glaziou (1908</xref>: 250). Following the proposal by <xref ref-type="bibr" rid="B75">Mansano and Pederneiras (2016)</xref>, the catalogue of collections by <xref ref-type="bibr" rid="B53">Glaziou (1908)</xref> was included in the List of Suppressed Works for all taxonomic ranks in the Shenzhen Code (<xref ref-type="bibr" rid="B141">Turland et al. 2018</xref>). New names at specified ranks included in publications listed as suppressed works are not validly published according to Article 34 of the Code.</p></tp:treatment-sec><tp:treatment-sec sec-type="material" id="SECID0EWAAK"><title>Specimens examined.</title><p><bold>Brazil. Goiás</bold>: Alto Paraíso de Goiás Municipality, Chapada dos Veadeiros, Drummond et al. 321 (MBM, NY, RB), Klein et al. 2465 (HUFU, UFG), Machado et al. 153 (HUFU), Meyer 1171 (UEC, UPCB), Pacifico &amp; Bressan 380 (CAS, HUEM, SPF), Pirani et al. 1663 (holotype: SPF; isotypes: HUEM, K, UEC, US), Pirani et al. 1694 (K, SPF, UEC); Unknown municipality, Fazenda da Boa-Vista, près Morro do Salto, Glaziou 21300 (F[photo], P, S).</p></tp:treatment-sec><ref-list><ref id="B94"><mixed-citation xmlns:xlink="http://www.w3.org/1999/xlink" xlink:type="simple"><person-group><name name-style="western"><surname>Pacifico</surname><given-names>R</given-names></name><name name-style="western"><surname>Almeda</surname><given-names>F</given-names></name><name name-style="western"><surname>Carmo</surname><given-names>AA</given-names></name><name name-style="western"><surname>Fidanza</surname><given-names>K</given-names></name></person-group> (<year>2019</year>) <article-title>A new species of <italic><tp:taxon-name><tp:taxon-name-part taxon-name-part-type="genus">Trembleya</tp:taxon-name-part></tp:taxon-name></italic> (<tp:taxon-name><tp:taxon-name-part taxon-name-part-type="family">Melastomataceae</tp:taxon-name-part></tp:taxon-name>: <tp:taxon-name><tp:taxon-name-part taxon-name-part-type="tribe">Microlicieae</tp:taxon-name-part></tp:taxon-name>) with notes on leaf anatomy and generic circumscription.</article-title><source>Phytotaxa</source><volume>391</volume>(<issue>5</issue>): <fpage>289</fpage>–<lpage>300</lpage>. <ext-link xlink:type="simple" ext-link-type="doi" xlink:href="10.11646/phytotaxa.391.5.2">https://doi.org/10.11646/phytotaxa.391.5.2</ext-link></mixed-citation></ref><ref id="B61"><mixed-citation xmlns:xlink="http://www.w3.org/1999/xlink" xlink:type="simple">IUCN (<year>2019</year>) Guidelines for using the IUCN Red List Categories and Criteria. Version 14. Prepared by the Standards and Petitions Subcommittee. <ext-link xlink:type="simple" ext-link-type="uri" xlink:href="http://www.iucnredlist.org/documents/RedListGuidelines.pdf">http://www.iucnredlist.org/documents/RedListGuidelines.pdf</ext-link> [accessed May 2021]</mixed-citation></ref><ref id="B53"><mixed-citation xmlns:xlink="http://www.w3.org/1999/xlink" xlink:type="simple"><person-group><name name-style="western"><surname>Glaziou</surname><given-names>AFM</given-names></name></person-group> (<year>1908</year>) <article-title>[“1905”] Liste des plantes du Brésil central.</article-title><source>Bulletin de la Societé Botanique de France</source><volume>54</volume>: <fpage>201</fpage>–<lpage>296</lpage>. <ext-link xlink:type="simple" ext-link-type="doi" xlink:href="10.5962/bhl.title.4336">https://doi.org/10.5962/bhl.title.4336</ext-link></mixed-citation></ref><ref id="B75"><mixed-citation xmlns:xlink="http://www.w3.org/1999/xlink" xlink:type="simple"><person-group><name name-style="western"><surname>Mansano</surname><given-names>VF</given-names></name><name name-style="western"><surname>Pederneiras</surname><given-names>LC</given-names></name></person-group> (<year>2016</year>) <article-title>Proposal to add Glaziou’s “<tp:taxon-name><tp:taxon-name-part taxon-name-part-type="kingdom">Plantae</tp:taxon-name-part></tp:taxon-name> Brasiliae centralis a Glaziou lectae” to the list of suppressed works in Appendix VI.</article-title><source>Taxon</source><volume>65</volume>(<issue>5</issue>): <fpage>1181</fpage>–<lpage>1182</lpage>. <ext-link xlink:type="simple" ext-link-type="doi" xlink:href="10.12705/655.28">https://doi.org/10.12705/655.28</ext-link></mixed-citation></ref><ref id="B141"><mixed-citation xmlns:xlink="http://www.w3.org/1999/xlink" xlink:type="simple"><person-group><name name-style="western"><surname>Turland</surname><given-names>NJ</given-names></name><name name-style="western"><surname>Wiersema</surname><given-names>JH</given-names></name><name name-style="western"><surname>Barrie</surname><given-names>FR</given-names></name><name name-style="western"><surname>Greuter</surname><given-names>W</given-names></name><name name-style="western"><surname>Hawksworth</surname><given-names>DL</given-names></name><name name-style="western"><surname>Herendeen</surname><given-names>PS</given-names></name><name name-style="western"><surname>Knapp</surname><given-names>S</given-names></name><name name-style="western"><surname>Kusber</surname><given-names>W-H</given-names></name><name name-style="western"><surname>Li</surname><given-names>D-Z</given-names></name><name name-style="western"><surname>Marhold</surname><given-names>K</given-names></name><name name-style="western"><surname>May</surname><given-names>TW</given-names></name><name name-style="western"><surname>McNeill</surname><given-names>J</given-names></name><name name-style="western"><surname>Monro</surname><given-names>AM</given-names></name><name name-style="western"><surname>Prado</surname><given-names>J</given-names></name><name name-style="western"><surname>Price</surname><given-names>MJ</given-names></name><name name-style="western"><surname>Smith</surname><given-names>GF</given-names></name></person-group> (<year>2018</year>) International Code of Nomenclature for algae, fungi, and plants (Shenzhen Code) adopted by the Nineteenth International Botanical Congress Shenzhen, China, July 2017. Koeltz Botanical Books, Glashütten, Germany, [Regnum Vegetabile 159] 1–254. <ext-link xlink:type="simple" ext-link-type="doi" xlink:href="10.12705/Code.2018">https://doi.org/10.12705/Code.2018</ext-link></mixed-citation></ref></ref-list></tp:taxon-treatment>
