# Supplementary material for: ﻿Systematics of the Trembleya sensu stricto clade of Microlicia (Melastomataceae, Lavoisiereae)
Source: PhytoKeys. 2022 Dec 20;216:1–101. doi: 10.3897/phytokeys.216.91032 (PMC9836420; doi:10.3897/phytokeys.216.91032)
Supplement: XML Treatment for Microlicia calycina [file phytokeys.216.91032-treatment3.xml]

<!DOCTYPE tp:taxon-treatment
  PUBLIC "-//TaxonX//DTD Taxonomic Treatment Publishing DTD v0 20100105//EN" "tax-treatment-NSO.dtd">
<tp:taxon-treatment xmlns:tp="http://www.plazi.org/taxpub"><tp:treatment-meta><kwd-group><label>Taxon classification</label><kwd>
              <named-content content-type="kingdom">Plantae</named-content>
            </kwd><kwd>
              <named-content content-type="order">Myrtales</named-content>
            </kwd><kwd>
              <named-content content-type="family">Melastomataceae</named-content>
            </kwd></kwd-group><mixed-citation publication-type="journal"><person-group><name><surname>Pacifico</surname><given-names>Ricardo</given-names></name><name><surname>Almeda</surname><given-names>Frank</given-names></name><name><surname>Penneys</surname><given-names>Darin S.</given-names></name><name><surname>Fidanza</surname><given-names>Karina</given-names></name></person-group><article-title>﻿Systematics of the <italic><tp:taxon-name><tp:taxon-name-part taxon-name-part-type="genus" reg="Trembleya">Trembleya</tp:taxon-name-part></tp:taxon-name></italic> sensu stricto clade of <italic><tp:taxon-name><tp:taxon-name-part taxon-name-part-type="genus" reg="Microlicia">Microlicia</tp:taxon-name-part></tp:taxon-name></italic> (<tp:taxon-name><tp:taxon-name-part taxon-name-part-type="family">Melastomataceae</tp:taxon-name-part></tp:taxon-name>, <tp:taxon-name><tp:taxon-name-part taxon-name-part-type="tribe">Lavoisiereae</tp:taxon-name-part></tp:taxon-name>)</article-title><source>PhytoKeys</source><day>20</day><month>12</month><year>2022</year><volume>216</volume><fpage>1</fpage><lpage>101</lpage><pub-id pub-id-type="doi">10.3897/phytokeys.216.91032</pub-id></mixed-citation></tp:treatment-meta><tp:nomenclature><label>﻿2.</label><tp:taxon-name>
            <object-id xmlns:xlink="http://www.w3.org/1999/xlink" content-type="arpha" xlink:type="simple">70DE2883-7B9C-588E-8B8C-BFF777DBA5F0</object-id>
            <tp:taxon-name-part taxon-name-part-type="genus" reg="Microlicia">Microlicia</tp:taxon-name-part>
            <tp:taxon-name-part taxon-name-part-type="species" reg="calycina">calycina</tp:taxon-name-part>
          </tp:taxon-name><tp:taxon-authority>(Cham.) Versiane &amp; R.Romero, Bot. J. Linn. Soc. 197: 52. 2021.</tp:taxon-authority><xref ref-type="fig" rid="F20">Fig. 20</xref><tp:nomenclature-citation-list><tp:nomenclature-citation><tp:taxon-name>
                <tp:taxon-name-part taxon-name-part-type="genus" reg="Trembleya">Trembleya</tp:taxon-name-part>
                <tp:taxon-name-part taxon-name-part-type="species" reg="calycina">calycina</tp:taxon-name-part>
              </tp:taxon-name><comment>Cham., Linnaea 9(4): 430. 1835. <bold>basionym</bold>. Type: Brazil. “Brasilia, Itacolumi” [Minas Gerais, Ouro Preto], <italic>F. Sellow s.n.</italic> (lectotype, designated here: K [K00530658]!; isolectotypes: BR [BR0000005227020]!, F [neg. 16634]!, K [K00530659]!; image of lectotype is available at <ext-link xmlns:xlink="http://www.w3.org/1999/xlink" xlink:type="simple" ext-link-type="uri" xlink:href="http://specimens.kew.org/herbarium/K000530659">http://specimens.kew.org/herbarium/K000530659</ext-link>).</comment></tp:nomenclature-citation><tp:nomenclature-citation><tp:taxon-name>
                <tp:taxon-name-part taxon-name-part-type="genus" reg="Trembleya">Trembleya</tp:taxon-name-part>
                <tp:taxon-name-part taxon-name-part-type="species" reg="revoluta">revoluta</tp:taxon-name-part>
              </tp:taxon-name><comment>Naudin, Ann. Sci. Nat., Bot. Sér. 3, 2: 155. 1844. Type: Brazil. “Minas Gerais, Capanema” [Minas Gerais, Santa Bárbara], 1841, <italic>P. Claussen 10</italic> (lectotype, first-step designated by <xref ref-type="bibr" rid="B76">Martin and Cremers (2007)</xref>, second-step designated here: P [P00723384]!; isolectotypes: G [G00368001]!, P [P00723507]!; image of lectotype is available at <ext-link xmlns:xlink="http://www.w3.org/1999/xlink" xlink:type="simple" ext-link-type="uri" xlink:href="http://coldb.mnhn.fr/catalognumber/mnhn/p/p00723384">http://coldb.mnhn.fr/catalognumber/mnhn/p/p00723384</ext-link>).</comment></tp:nomenclature-citation><tp:nomenclature-citation><tp:taxon-name>
                <tp:taxon-name-part taxon-name-part-type="genus" reg="Trembleya">Trembleya</tp:taxon-name-part>
                <tp:taxon-name-part taxon-name-part-type="species" reg="stenophylla">stenophylla</tp:taxon-name-part>
              </tp:taxon-name><comment>Naudin, Ann. Sci. Nat., Bot. Sér. 3, 12: 265. 1849. <bold>syn. nov.</bold> Type: Brazil. “Minas Gerais, Capanema” [Minas Gerais, Santa Bárbara], 1843, <italic>P. Claussen 368</italic> (lectotype, first-step designated by <xref ref-type="bibr" rid="B76">Martin and Cremers (2007)</xref>, second-step designated here: P [P00723385]!; isolectotype: P [P00723386]!; image of lectotype is available at <ext-link xmlns:xlink="http://www.w3.org/1999/xlink" xlink:type="simple" ext-link-type="uri" xlink:href="http://coldb.mnhn.fr/catalognumber/mnhn/p/p00723385">http://coldb.mnhn.fr/catalognumber/mnhn/p/p00723385</ext-link>).</comment></tp:nomenclature-citation></tp:nomenclature-citation-list></tp:nomenclature><tp:treatment-sec sec-type="description" id="SECID0EQEAK"><title>Description.</title><p>Erect shrubs 0.65–1.5 m tall. Branchlets quadrangular, glandular-punctate and sparsely covered with glandular trichomes 0.1–0.2 mm long, light green (when fresh). Internodes 1.5–3.0 cm long, angles with narrow wings 0.2–0.4 mm wide. Petioles 0.8–1.8 mm long. Leaf blades 10–26 mm long, 2–9 mm wide, chartaceous (when dry), elliptic to narrowly elliptic, both surfaces green (when fresh), adaxial surface blackened and abaxial surface pale green (when dry), discoloured (when dry), base attenuate, apex rounded to acute, margin revolute, entire along the basal half, appearing entire to slightly serrulate on the upper half and minutely granulose and becoming glabrescent with age, 3-nerved from the base, one tenuous pair of acrodromal veins, tertiaries evident on the abaxial surface, nearly perpendicular to the mid-vein, little reticulate and branching apically, foveolate-like, adaxial surface sparsely glandular-punctate, appearing glabrous when dry, abaxial surface densely glandular-punctate. Inflorescences simple dichasia or reduced to solitary flowers, not congested. Bracts (including petioles) 1.0–1.3 cm long, 0.3–0.4 cm wide, 3-nerved, elliptic to narrowly elliptic, indumentum like that of the principal leaves. Bracteoles (at anthesis) sessile or with petioles up to 1.0 mm long, blades 4.0–5.0 mm long, 1.3–1.8 mm wide, elliptic, base attenuate, apex rounded to acute, margin entire and glandular-punctate, 1-nerved, indumentum like that of the principal leaves. Flowers 5-merous, pedicels (at anthesis) 0.5–0.7 mm long. Hypanthia (at anthesis) 2.6–3.5 mm long, 1.9–2.2 mm wide at the torus, campanulate, light green or reddish (when fresh), externally glandular-punctate. Calyx tubes 0.4–0.7 mm long. Calyx lobes (at anthesis) 3.5–5.2 mm long, 0.5–0.7 mm wide at the base, subulate, apex acuminate, margin entire, (when fresh) light green or reddish, externally glandular-punctate. Petals 7.8–10 mm long, 5.0–6.2 mm wide, magenta, obovate, apex acuminate, margin entire and glabrous, both surfaces glabrous. Stamens 10, strongly dimorphic. Larger (antesepalous) stamens 5, filaments 4.7–4.9 mm long, pink, pedoconnectives 5.9–6.2 mm long, pink, appendages 1.4–1.6 mm long, yellow, apex truncate to slightly emarginate, thecae (excluding rostra) 2.3–2.6 mm long, purple, oblong, rostra 0.4–0.7 mm long, the circular pores ca. 0.2 mm wide. Smaller (antepetalous) stamens 5, filaments 3.8–4.1 mm long, pink, pedoconnectives 0.6–0.8 mm long, yellow, inconspicuous appendages ca. 0.1 mm long, yellow, apex truncate, thecae (excluding rostra) 2.1–2.3 mm long, yellow, oblong, rostra 0.4–0.6 mm long, the circular pores ca. 0.2 mm wide. Ovary 2.0–2.2 mm long, 1.9–2.1 mm wide, globose, 5-locular. Style ca. 6.5 mm long, pink. Capsules (at maturity) 2.3–2.7 mm long, 2.3–2.7 mm wide, globose, initially enveloped by the hypanthium, torus constricted at the apex, fruiting calyx tubes 0.7–0.8 mm long, fruiting calyx lobes 5.5–6.0 mm long, not thickened. Seeds ca. 0.8 mm long, reniform.</p><fig id="F20" position="float" orientation="portrait"><object-id xmlns:xlink="http://www.w3.org/1999/xlink" content-type="doi" xlink:type="simple">10.3897/phytokeys.216.91032.figure20</object-id><object-id xmlns:xlink="http://www.w3.org/1999/xlink" content-type="arpha" xlink:type="simple">404DEB44-3EB7-543F-BB7C-B23C4161B318</object-id><label>Figure 20.</label><caption><p><italic><tp:taxon-name><tp:taxon-name-part taxon-name-part-type="genus" reg="Microlicia">Microlicia</tp:taxon-name-part><tp:taxon-name-part taxon-name-part-type="species" reg="calycina">calycina</tp:taxon-name-part></tp:taxon-name></italic><bold>A</bold> habit <bold>B</bold> leaf abaxial surface <bold>C</bold> bracteole abaxial surface <bold>D</bold> floral bud <bold>E</bold> flower in lateral view <bold>F</bold> flowering hypanthium <bold>G</bold> petal adaxial surface <bold>H</bold> antesepalous stamen <bold>I</bold> antepetalous stamen <bold>J</bold> gynoecium <bold>K</bold> capsule. Drawn from Barreto 9019 (UEC).</p></caption><graphic xmlns:xlink="http://www.w3.org/1999/xlink" xlink:href="phytokeys-216-001_article-91032__-g020.jpg" position="float" orientation="portrait" xlink:type="simple" id="oo_784271.jpg"><uri content-type="original_file" xlink:type="simple">https://binary.pensoft.net/fig/784271</uri></graphic></fig></tp:treatment-sec><tp:treatment-sec sec-type="Recognition and affinities" id="SECID0EDGAK"><title>Recognition and affinities.</title><p><italic><tp:taxon-name><tp:taxon-name-part taxon-name-part-type="genus" reg="Microlicia">Microlicia</tp:taxon-name-part><tp:taxon-name-part taxon-name-part-type="species" reg="calycina">calycina</tp:taxon-name-part></tp:taxon-name></italic> may be recognised by its elliptic to narrowly elliptic leaf blades with revolute margins, 3-nerved from the base, simple dichasia or solitary flowers and subulate calyx lobes 3.5–5.2 mm long. In morphology, <italic><tp:taxon-name><tp:taxon-name-part taxon-name-part-type="genus" reg="Microlicia">M.</tp:taxon-name-part><tp:taxon-name-part taxon-name-part-type="species" reg="calycina">calycina</tp:taxon-name-part></tp:taxon-name></italic> resembles narrow-leaved forms of <italic><tp:taxon-name><tp:taxon-name-part taxon-name-part-type="genus" reg="Microlicia">M.</tp:taxon-name-part><tp:taxon-name-part taxon-name-part-type="species" reg="pentagona">pentagona</tp:taxon-name-part></tp:taxon-name></italic> (see notes under this species). Both species share the glandular-punctate indumentum, inflorescences reduced to solitary flowers (sometimes perfect dichasia only in <italic><tp:taxon-name><tp:taxon-name-part taxon-name-part-type="genus" reg="Microlicia">M.</tp:taxon-name-part><tp:taxon-name-part taxon-name-part-type="species" reg="calycina">calycina</tp:taxon-name-part></tp:taxon-name></italic>), subulate calyx lobes, magenta petals, and bicoloured anthers. <italic><tp:taxon-name><tp:taxon-name-part taxon-name-part-type="genus" reg="Microlicia">Microlicia</tp:taxon-name-part><tp:taxon-name-part taxon-name-part-type="species" reg="calycina">calycina</tp:taxon-name-part></tp:taxon-name></italic> differs by the leaf blades that are 3-nerved from the base (vs. 5-nerved) and calyx lobes 3.5–5.2 mm long (vs. 6.2–8.5 mm long) that become thick in fruit (vs. tenuous). These two species may occur sympatrically in the seasonally dry grasslands of Parque Estadual do Itacolomi (<xref ref-type="bibr" rid="B118">Rolim 2011</xref>) and at Serra do Caraça. <italic><tp:taxon-name><tp:taxon-name-part taxon-name-part-type="genus" reg="Microlicia">Microlicia</tp:taxon-name-part><tp:taxon-name-part taxon-name-part-type="species" reg="parviflora">parviflora</tp:taxon-name-part></tp:taxon-name></italic> is also morphologically similar to <italic><tp:taxon-name><tp:taxon-name-part taxon-name-part-type="genus" reg="Microlicia">M.</tp:taxon-name-part><tp:taxon-name-part taxon-name-part-type="species" reg="calycina">calycina</tp:taxon-name-part></tp:taxon-name></italic>, which may be distinguished by leaves 3-nerved from the base (vs. 5-nerved) and subulate calyx lobes (vs. triangular). Additionally, <italic><tp:taxon-name><tp:taxon-name-part taxon-name-part-type="genus" reg="Microlicia">M.</tp:taxon-name-part><tp:taxon-name-part taxon-name-part-type="species" reg="parviflora">parviflora</tp:taxon-name-part></tp:taxon-name></italic> is distinct in having openly ramified inflorescences that are sometimes reduced to simple dichasia. In turn, the inflorescences of <italic><tp:taxon-name><tp:taxon-name-part taxon-name-part-type="genus" reg="Microlicia">M.</tp:taxon-name-part><tp:taxon-name-part taxon-name-part-type="species" reg="calycina">calycina</tp:taxon-name-part></tp:taxon-name></italic> consist of simple dichasia that are frequently reduced to solitary flowers. The distributions of <italic><tp:taxon-name><tp:taxon-name-part taxon-name-part-type="genus" reg="Microlicia">Microlicia</tp:taxon-name-part><tp:taxon-name-part taxon-name-part-type="species" reg="calycina">calycina</tp:taxon-name-part></tp:taxon-name></italic> and <italic><tp:taxon-name><tp:taxon-name-part taxon-name-part-type="genus" reg="Microlicia">M.</tp:taxon-name-part><tp:taxon-name-part taxon-name-part-type="species" reg="parviflora">parviflora</tp:taxon-name-part></tp:taxon-name></italic> overlap in Caeté, Ouro Preto and Catas Altas, where sympatry is likely to occur. <italic><tp:taxon-name><tp:taxon-name-part taxon-name-part-type="genus" reg="Microlicia">Microlicia</tp:taxon-name-part><tp:taxon-name-part taxon-name-part-type="species" reg="calycina">calycina</tp:taxon-name-part></tp:taxon-name></italic> is also similar to <italic><tp:taxon-name><tp:taxon-name-part taxon-name-part-type="genus" reg="Microlicia">M.</tp:taxon-name-part><tp:taxon-name-part taxon-name-part-type="species" reg="pithyoides">pithyoides</tp:taxon-name-part></tp:taxon-name></italic> (see notes under this species).</p></tp:treatment-sec><tp:treatment-sec sec-type="distribution" id="SECID0E3KAK"><title>Distribution, habitat and elevation range.</title><p>Endemic to central and southern Minas Gerais (Fig. <xref ref-type="fig" rid="F19">19A</xref>), at Serra do Caraça, Serra do Itacolomi and Serra da Piedade. It occurs on quartzitic campo rupestre exposed to full sun at elevations between 1692 and 1920 m.</p></tp:treatment-sec><tp:treatment-sec sec-type="Conservation" id="SECID0EGLAK"><title>Conservation.</title><p><italic><tp:taxon-name><tp:taxon-name-part taxon-name-part-type="genus" reg="Microlicia">Microlicia</tp:taxon-name-part><tp:taxon-name-part taxon-name-part-type="species" reg="calycina">calycina</tp:taxon-name-part></tp:taxon-name></italic> is known from about 20 collections. The <abbrev xmlns:xlink="http://www.w3.org/1999/xlink" xlink:title="Extent of Occurrence" id="ABBRID0EXLAK" xlink:type="simple">EOO</abbrev> is 481 km<sup>2</sup> and the <abbrev xmlns:xlink="http://www.w3.org/1999/xlink" xlink:title="Area of Occupancy" id="ABBRID0E4LAK" xlink:type="simple">AOO</abbrev> is 20 km<sup>2</sup>. This species is currently recognised as endangered (<abbrev xmlns:xlink="http://www.w3.org/1999/xlink" xlink:title="endangered" id="ABBRID0EDMAK" xlink:type="simple">EN</abbrev>) by the Brazilian Government (<xref ref-type="bibr" rid="B26">Brasília 2014</xref>). Based on <xref ref-type="bibr" rid="B61">IUCN (2019)</xref> recommendations and criteria, we recommend a similar assessment: (<abbrev xmlns:xlink="http://www.w3.org/1999/xlink" xlink:title="endangered" id="ABBRID0EPMAK" xlink:type="simple">EN</abbrev>): B1ab(iii). The conservation units of Parque Estadual do Itacolomi and RPPN Serra do Caraça (Natural Heritage Private Reserve) are of <tp:taxon-name><tp:taxon-name-part taxon-name-part-type="genus" reg="Trembleya"/><tp:taxon-name-part taxon-name-part-type="species" reg="major">major</tp:taxon-name-part></tp:taxon-name> importance for the long-term conservation of <italic><tp:taxon-name><tp:taxon-name-part taxon-name-part-type="genus" reg="Microlicia">M.</tp:taxon-name-part><tp:taxon-name-part taxon-name-part-type="species" reg="calycina">calycina</tp:taxon-name-part></tp:taxon-name></italic>.</p></tp:treatment-sec><tp:treatment-sec sec-type="notes" id="SECID0EHNAK"><title>Notes.</title><p>We agree with <xref ref-type="bibr" rid="B38">Cogniaux (1883–1888)</xref> and treat <italic><tp:taxon-name><tp:taxon-name-part taxon-name-part-type="genus" reg="Trembleya">Trembleya</tp:taxon-name-part><tp:taxon-name-part taxon-name-part-type="species" reg="revoluta">revoluta</tp:taxon-name-part></tp:taxon-name></italic> as a synonym of <italic><tp:taxon-name><tp:taxon-name-part taxon-name-part-type="genus" reg="Microlicia">M.</tp:taxon-name-part><tp:taxon-name-part taxon-name-part-type="species" reg="calycina">calycina</tp:taxon-name-part></tp:taxon-name></italic>. The type of <italic><tp:taxon-name><tp:taxon-name-part taxon-name-part-type="genus" reg="Trembleya">Trembleya</tp:taxon-name-part><tp:taxon-name-part taxon-name-part-type="species" reg="revoluta">revoluta</tp:taxon-name-part></tp:taxon-name></italic> (<italic>P. Claussen 10</italic>) differs from typical <italic><tp:taxon-name><tp:taxon-name-part taxon-name-part-type="genus" reg="Microlicia">M.</tp:taxon-name-part><tp:taxon-name-part taxon-name-part-type="species" reg="calycina">calycina</tp:taxon-name-part></tp:taxon-name></italic> collections only by its revolute leaf margins, a feature that appears to be an artefact of drying. Likewise, we consider <italic><tp:taxon-name><tp:taxon-name-part taxon-name-part-type="genus" reg="Trembleya">Trembleya</tp:taxon-name-part><tp:taxon-name-part taxon-name-part-type="species" reg="stenophylla">stenophylla</tp:taxon-name-part></tp:taxon-name></italic> a narrow-leaved form of <italic><tp:taxon-name><tp:taxon-name-part taxon-name-part-type="genus" reg="Microlicia">M.</tp:taxon-name-part><tp:taxon-name-part taxon-name-part-type="species" reg="calycina">calycina</tp:taxon-name-part></tp:taxon-name></italic>. Specimens of <italic><tp:taxon-name><tp:taxon-name-part taxon-name-part-type="genus" reg="Microlicia">M.</tp:taxon-name-part><tp:taxon-name-part taxon-name-part-type="species" reg="calycina">calycina</tp:taxon-name-part></tp:taxon-name></italic> with leaf blades conspicuously revolute have also been confused with <italic><tp:taxon-name><tp:taxon-name-part taxon-name-part-type="genus" reg="Microlicia">M.</tp:taxon-name-part><tp:taxon-name-part taxon-name-part-type="species" reg="pithyoides">pithyoides</tp:taxon-name-part></tp:taxon-name></italic>. For a comparison of <italic><tp:taxon-name><tp:taxon-name-part taxon-name-part-type="genus" reg="Microlicia">M.</tp:taxon-name-part><tp:taxon-name-part taxon-name-part-type="species" reg="calycina">calycina</tp:taxon-name-part></tp:taxon-name></italic> and <italic><tp:taxon-name><tp:taxon-name-part taxon-name-part-type="genus" reg="Microlicia">M.</tp:taxon-name-part><tp:taxon-name-part taxon-name-part-type="species" reg="pithyoides">pithyoides</tp:taxon-name-part></tp:taxon-name></italic>, see the notes under the latter.</p></tp:treatment-sec><tp:treatment-sec sec-type="material" id="SECID0EBRAK"><title>Specimens examined.</title><p><bold>Brazil. Minas Gerais</bold>: Caeté Municipality, Serra da Piedade, Grandi et al. 6593 (BHCB, HUFU); Catas Altas Municipality, Serra do Caraça, Castro et al. 283 (HUFU), Oliveira &amp; Giacomin 47 (BHCB), Oliveira &amp; Giacomin 84 (BHCB), Oliveira et al. 480 (BHCB), Pacifico &amp; Bressan 296 (CAS, HUEM, SPF); Ouro Preto Municipality, Serra do Itacolomi, Barreto 9019 (BHCB, ESA, FUEL, HUFU, SP, SPF, UEC, UPCB), Damazio s.n. (RB [48391]), Glaziou 14745 (P), Glaziou 18232 (K, P, R), Pacifico &amp; Bressan 291 (CAS, HUEM, SPF), Peron 220 (RB), Peron 268 (RB), Peron 269 (RB), Riedel s.n. (K [K00530657], NY [NY00941982], W [18890019737]), Rolim 366 (HUFU, NY, RB, VIC), Schwacke 9368 (RB, W); Unknown municipality, Claussen 10 (P [P00723384, P00723507]), “capanema”, Claussen 368 (P [P00723385, P00723386]), Sellow s.n. (lectotype: K [K00530659]; isolectotypes: BR [BR0000005227020], F [neg. 16634], K [K00530658]).</p></tp:treatment-sec><tp:treatment-sec><!--Section generated to contain objects referenced in tp:taxon-treatment.--><fig id="F19" position="float" orientation="portrait"><object-id xmlns:xlink="http://www.w3.org/1999/xlink" content-type="doi" xlink:type="simple">10.3897/phytokeys.216.91032.figure19</object-id><object-id xmlns:xlink="http://www.w3.org/1999/xlink" content-type="arpha" xlink:type="simple">AA4D69DC-7688-5DA2-98F2-0D02895D170E</object-id><label>Figure 19.</label><caption><p>Geographic distribution of species of the <italic><tp:taxon-name><tp:taxon-name-part taxon-name-part-type="genus" reg="Trembleya">Trembleya</tp:taxon-name-part></tp:taxon-name></italic> s.s. clade of <italic><tp:taxon-name><tp:taxon-name-part taxon-name-part-type="genus" reg="Microlicia">Microlicia</tp:taxon-name-part></tp:taxon-name></italic><bold>A</bold> distributions of <italic><tp:taxon-name><tp:taxon-name-part taxon-name-part-type="genus" reg="Microlicia">M.</tp:taxon-name-part><tp:taxon-name-part taxon-name-part-type="species" reg="altoparaisensis">altoparaisensis</tp:taxon-name-part></tp:taxon-name></italic>, <italic><tp:taxon-name><tp:taxon-name-part taxon-name-part-type="genus" reg="Microlicia">M.</tp:taxon-name-part><tp:taxon-name-part taxon-name-part-type="species" reg="calycina">calycina</tp:taxon-name-part></tp:taxon-name></italic>, <italic><tp:taxon-name><tp:taxon-name-part taxon-name-part-type="genus" reg="Microlicia">M.</tp:taxon-name-part><tp:taxon-name-part taxon-name-part-type="species" reg="chamissoana">chamissoana</tp:taxon-name-part></tp:taxon-name></italic> and <italic><tp:taxon-name><tp:taxon-name-part taxon-name-part-type="genus" reg="Microlicia">M.</tp:taxon-name-part><tp:taxon-name-part taxon-name-part-type="species" reg="flaviflora">flaviflora</tp:taxon-name-part></tp:taxon-name></italic><bold>B</bold> distributions of <italic><tp:taxon-name><tp:taxon-name-part taxon-name-part-type="genus" reg="Microlicia">M.</tp:taxon-name-part><tp:taxon-name-part taxon-name-part-type="species" reg="laniflora">laniflora</tp:taxon-name-part></tp:taxon-name></italic> and <italic><tp:taxon-name><tp:taxon-name-part taxon-name-part-type="genus" reg="Microlicia">M.</tp:taxon-name-part><tp:taxon-name-part taxon-name-part-type="species" reg="trembleyiformis">trembleyiformis</tp:taxon-name-part></tp:taxon-name></italic>.</p></caption><graphic xmlns:xlink="http://www.w3.org/1999/xlink" xlink:href="phytokeys-216-001_article-91032__-g019.jpg" position="float" orientation="portrait" xlink:type="simple" id="oo_784270.jpg"><uri content-type="original_file" xlink:type="simple">https://binary.pensoft.net/fig/784270</uri></graphic></fig></tp:treatment-sec><ref-list><ref id="B76"><mixed-citation xmlns:xlink="http://www.w3.org/1999/xlink" xlink:type="simple"><person-group><name name-style="western"><surname>Martin</surname><given-names>CV</given-names></name><name name-style="western"><surname>Cremers</surname><given-names>G</given-names></name></person-group> (<year>2007</year>) <article-title>Les <tp:taxon-name><tp:taxon-name-part taxon-name-part-type="family">Melastomataceae</tp:taxon-name-part></tp:taxon-name> américaines décrites par C. Naudin.</article-title><source>Le Journal de Botanique de la Société Botanique de France</source><volume>37</volume>: <fpage>3</fpage>–<lpage>111</lpage>.</mixed-citation></ref><ref id="B118"><mixed-citation xmlns:xlink="http://www.w3.org/1999/xlink" xlink:type="simple"><person-group><name name-style="western"><surname>Rolim</surname><given-names>TP</given-names></name></person-group> (<year>2011</year>) <tp:taxon-name><tp:taxon-name-part taxon-name-part-type="family">Melastomataceae</tp:taxon-name-part></tp:taxon-name> Juss. no campo rupestre do Parque Estadual do Itacolomi: Relações ecológicas, fitofisionômicas, padrões de distribuição geográfica e comparação florística. MSc thesis, Universidade Federal de Viçosa, Brazil.</mixed-citation></ref><ref id="B26"><mixed-citation xmlns:xlink="http://www.w3.org/1999/xlink" xlink:type="simple">Brasília (<year>2014</year>) DOU Diário Oficial da União. Publicado no D.O.U. de 17 de dezembro de 2014.</mixed-citation></ref><ref id="B61"><mixed-citation xmlns:xlink="http://www.w3.org/1999/xlink" xlink:type="simple">IUCN (<year>2019</year>) Guidelines for using the IUCN Red List Categories and Criteria. Version 14. Prepared by the Standards and Petitions Subcommittee. <ext-link xlink:type="simple" ext-link-type="uri" xlink:href="http://www.iucnredlist.org/documents/RedListGuidelines.pdf">http://www.iucnredlist.org/documents/RedListGuidelines.pdf</ext-link> [accessed May 2021]</mixed-citation></ref><ref id="B38"><mixed-citation xmlns:xlink="http://www.w3.org/1999/xlink" xlink:type="simple"><person-group><name name-style="western"><surname>Cogniaux</surname><given-names>A</given-names></name></person-group> (<year>1883–1888</year>) <tp:taxon-name><tp:taxon-name-part taxon-name-part-type="family">Melastomaceae</tp:taxon-name-part></tp:taxon-name>. In: Martius CFP, Eichler AG, Urban M (Eds) Flora Brasiliensis, vol. 14(3–4). Fleischer, Monachii.</mixed-citation></ref></ref-list></tp:taxon-treatment>
