# Supplementary material for: ﻿Systematics of the Trembleya sensu stricto clade of Microlicia (Melastomataceae, Lavoisiereae)
Source: PhytoKeys. 2022 Dec 20;216:1–101. doi: 10.3897/phytokeys.216.91032 (PMC9836420; doi:10.3897/phytokeys.216.91032)
Supplement: XML Treatment for Microlicia laniflora [file phytokeys.216.91032-treatment6.xml]

<!DOCTYPE tp:taxon-treatment
  PUBLIC "-//TaxonX//DTD Taxonomic Treatment Publishing DTD v0 20100105//EN" "tax-treatment-NSO.dtd">
<tp:taxon-treatment xmlns:tp="http://www.plazi.org/taxpub"><tp:treatment-meta><kwd-group><label>Taxon classification</label><kwd>
              <named-content content-type="kingdom">Plantae</named-content>
            </kwd><kwd>
              <named-content content-type="order">Myrtales</named-content>
            </kwd><kwd>
              <named-content content-type="family">Melastomataceae</named-content>
            </kwd></kwd-group><mixed-citation publication-type="journal"><person-group><name><surname>Pacifico</surname><given-names>Ricardo</given-names></name><name><surname>Almeda</surname><given-names>Frank</given-names></name><name><surname>Penneys</surname><given-names>Darin S.</given-names></name><name><surname>Fidanza</surname><given-names>Karina</given-names></name></person-group><article-title>﻿Systematics of the <italic><tp:taxon-name><tp:taxon-name-part taxon-name-part-type="genus" reg="Trembleya">Trembleya</tp:taxon-name-part></tp:taxon-name></italic> sensu stricto clade of <italic><tp:taxon-name><tp:taxon-name-part taxon-name-part-type="genus" reg="Microlicia">Microlicia</tp:taxon-name-part></tp:taxon-name></italic> (<tp:taxon-name><tp:taxon-name-part taxon-name-part-type="family">Melastomataceae</tp:taxon-name-part></tp:taxon-name>, <tp:taxon-name><tp:taxon-name-part taxon-name-part-type="tribe">Lavoisiereae</tp:taxon-name-part></tp:taxon-name>)</article-title><source>PhytoKeys</source><day>20</day><month>12</month><year>2022</year><volume>216</volume><fpage>1</fpage><lpage>101</lpage><pub-id pub-id-type="doi">10.3897/phytokeys.216.91032</pub-id></mixed-citation></tp:treatment-meta><tp:nomenclature><label>﻿5.</label><tp:taxon-name>
            <object-id xmlns:xlink="http://www.w3.org/1999/xlink" content-type="arpha" xlink:type="simple">8BAA1DD6-BFC6-5991-90E5-FE9B2BD70381</object-id>
            <tp:taxon-name-part taxon-name-part-type="genus" reg="Microlicia">Microlicia</tp:taxon-name-part>
            <tp:taxon-name-part taxon-name-part-type="species" reg="laniflora">laniflora</tp:taxon-name-part>
          </tp:taxon-name><tp:taxon-authority>(D.Don) Baill., Adansonia 12: 95. 1877.</tp:taxon-authority><xref ref-type="fig" rid="F23">Fig. 23</xref><tp:nomenclature-citation-list><tp:nomenclature-citation><tp:taxon-name>
                <tp:taxon-name-part taxon-name-part-type="genus" reg="Melastoma">Melastoma</tp:taxon-name-part>
                <tp:taxon-name-part taxon-name-part-type="species" reg="laniflora">laniflora</tp:taxon-name-part>
              </tp:taxon-name><comment>D.Don, Mem. Wern. Nat. Hist. Soc. 4: 292. 1823. <bold>basionym</bold>. Type: Brazil. “in Brazilia”, <italic>F. Sellow s.n.</italic> (lectotype, designated here: K [K00957812]!; probable isolectotypes: K [K00957818]!, P [P005317063]!, P [P005317064]!, P [P005317070]!; image of lectotype is available at <ext-link xmlns:xlink="http://www.w3.org/1999/xlink" xlink:type="simple" ext-link-type="uri" xlink:href="http://specimens.kew.org/herbarium/K000957812">http://specimens.kew.org/herbarium/K000957812</ext-link>).</comment></tp:nomenclature-citation><tp:nomenclature-citation><tp:taxon-name>
                <tp:taxon-name-part taxon-name-part-type="genus" reg="Trembleya">Trembleya</tp:taxon-name-part>
                <tp:taxon-name-part taxon-name-part-type="species" reg="lychnitis">lychnitis</tp:taxon-name-part>
              </tp:taxon-name><comment>Schrank &amp; Mart. ex DC., Prod. 3: 126. 1828. Type: Brazil. “In Brasiliae lapidosis apricis ad latera montium prov. Min. gener.” [Minas Gerais], <italic>C.F.P. Martius s.n.</italic> (lectotype, designated here: G [G00368004]!; isolectotype: M [M0165875]!).</comment></tp:nomenclature-citation><tp:nomenclature-citation><tp:taxon-name>
                <tp:taxon-name-part taxon-name-part-type="genus" reg="Trembleya">Trembleya</tp:taxon-name-part>
                <tp:taxon-name-part taxon-name-part-type="species" reg="laniflora">laniflora</tp:taxon-name-part>
              </tp:taxon-name><comment>(D.Don) Cogn. in Martius et al., Fl. Bras. 14(3): 130. 1883.Type: Based on <tp:taxon-name><tp:taxon-name-part taxon-name-part-type="genus" reg="Melastoma">Melastoma</tp:taxon-name-part><tp:taxon-name-part taxon-name-part-type="species" reg="laniflora">laniflora</tp:taxon-name-part></tp:taxon-name> D.Don.</comment></tp:nomenclature-citation><tp:nomenclature-citation><tp:taxon-name>
                <tp:taxon-name-part taxon-name-part-type="genus" reg="Trembleya">Trembleya</tp:taxon-name-part>
                <tp:taxon-name-part taxon-name-part-type="species" reg="laniflora">laniflora</tp:taxon-name-part>
                <tp:taxon-name-part taxon-name-part-type="infraspecific-rank">var.</tp:taxon-name-part>
                <tp:taxon-name-part taxon-name-part-type="variety" reg="acutifolia">acutifolia</tp:taxon-name-part>
              </tp:taxon-name><comment>Cogn. in Martius et al., Fl. Bras. 14(3): 131. 1883. <bold>syn. nov.</bold> Type: Brazil. “Brasilia meridionalis, ad Serra da S. Antonio” [Minas Gerais], 1878, <italic>F. Sellow 1727</italic> (lectotype, designated here: K [K00530655]!; isolectotype: P [P00723419]!; image of lectotype available at <ext-link xmlns:xlink="http://www.w3.org/1999/xlink" xlink:type="simple" ext-link-type="uri" xlink:href="http://specimens.kew.org/herbarium/K000530655">http://specimens.kew.org/herbarium/K000530655</ext-link>).</comment></tp:nomenclature-citation><tp:nomenclature-citation><tp:taxon-name>
                <tp:taxon-name-part taxon-name-part-type="genus" reg="Trembleya">Trembleya</tp:taxon-name-part>
                <tp:taxon-name-part taxon-name-part-type="species" reg="laniflora">laniflora</tp:taxon-name-part>
                <tp:taxon-name-part taxon-name-part-type="infraspecific-rank">var.</tp:taxon-name-part>
                <tp:taxon-name-part taxon-name-part-type="variety" reg="genuina">genuina</tp:taxon-name-part>
              </tp:taxon-name><comment>Cogn. in Martius et al., Fl. Bras. 14(3): 130. 1883. <bold>syn. nov.</bold> Type: Brazil. “Minas Geraes” [Minas Gerais], 1840, <italic>P. Claussen 332A</italic> (lectotype, designated here: BR [BR0000005228225]!, isolectotype: BR [BR0000005227891]!).</comment></tp:nomenclature-citation><tp:nomenclature-citation><tp:taxon-name>
                <tp:taxon-name-part taxon-name-part-type="genus" reg="Trembleya">Trembleya</tp:taxon-name-part>
                <tp:taxon-name-part taxon-name-part-type="species" reg="laniflora">laniflora</tp:taxon-name-part>
                <tp:taxon-name-part taxon-name-part-type="infraspecific-rank">var.</tp:taxon-name-part>
                <tp:taxon-name-part taxon-name-part-type="variety" reg="grandifolia">grandifolia</tp:taxon-name-part>
              </tp:taxon-name><comment>Cogn. in Martius et al. Fl. Bras. 14(3):131. 1883. <bold>syn. nov.</bold> Type: Brazil. “ad Pico d’Itabira et ad Caxoeira do Campo” [Minas Gerais, Itabira and Cachoeira do Campo], <italic>C.F.P. Martius 930</italic> (lectotype, designated here: P [P005317085]!; isolectotypes: BM [BM00516949]!, G [G00368005]!, G [G00318589]!, GH [GH00053137]!, L [L00056323]!, L [L00056324]!, M [M0165876]!, M [M0165877]!, M [M0165878]!, P [P005317086]!, S [S09-12961]!; image of lectotype is available at <ext-link xmlns:xlink="http://www.w3.org/1999/xlink" xlink:type="simple" ext-link-type="uri" xlink:href="http://coldb.mnhn.fr/catalognumber/mnhn/p/p05317085">http://coldb.mnhn.fr/catalognumber/mnhn/p/p05317085</ext-link>).</comment></tp:nomenclature-citation><tp:nomenclature-citation><tp:taxon-name>
                <tp:taxon-name-part taxon-name-part-type="genus" reg="Trembleya">Trembleya</tp:taxon-name-part>
                <tp:taxon-name-part taxon-name-part-type="species" reg="laniflora">laniflora</tp:taxon-name-part>
                <tp:taxon-name-part taxon-name-part-type="infraspecific-rank">var.</tp:taxon-name-part>
                <tp:taxon-name-part taxon-name-part-type="variety" reg="intermedia">intermedia</tp:taxon-name-part>
              </tp:taxon-name><comment>Cogn. in Martius et al., Fl. Bras. 14(3):130. 1883. <bold>syn. nov.</bold> Type: Brazil. “In prov. Minas Geraës loco haud indicato” [Minas Gerais], <italic>G. Gardner 4601</italic> (lectotype, designated here: BM [BM00525899]!; isolectotypes: G [G00318586]!, GH [GH00053136]!, NY [NY00245856]!, P [P005317081]!, R [R000168426]! US [US00623967]!; image of isolectotype at P is available at <ext-link xmlns:xlink="http://www.w3.org/1999/xlink" xlink:type="simple" ext-link-type="uri" xlink:href="http://coldb.mnhn.fr/catalognumber/mnhn/p/p05317081">http://coldb.mnhn.fr/catalognumber/mnhn/p/p05317081</ext-link>).</comment></tp:nomenclature-citation></tp:nomenclature-citation-list></tp:nomenclature><tp:treatment-sec sec-type="description" id="SECID0ECNBK"><title>Description.</title><p>Erect shrubs or treelets 0.5–3.5 m tall. Branchlet surfaces concealed by a lanose indumentum of eglandular trichomes 0.1–0.5 mm long, whitish (when fresh). Internodes 0.7–4.5 cm long, angles unwinged. Petioles 6–11 mm long. Leaf blades 20–39 mm long, 9–25 mm wide, coriaceous (when dry), ovate, elliptic or narrowly elliptic, adaxial surface green and partially covered by a thin layer of whitish indumentum, abaxial surface totally concealed by the white lanose indumentum (when fresh), adaxial surface blackened, abaxial surface hidden by the white to pale brown lanose indumentum (when dry), discoloured (when dry), base cuneate to rounded, apex acute to rounded, margin flat, entire and minutely granulose and becoming glabrescent with age, 5-nerved from the base, one pair of acrodromous veins and one pair of tenuous veins close to the margin, tertiaries evident on the abaxial surface, nearly perpendicular to the mid-vein, little reticulate and branching apically, adaxial surface glandular-punctate, usually pruinose and becoming glabrescent with age, abaxial surface densely covered with lanose eglandular trichomes 0.1–0.5 mm long. Inflorescences simple dichasia or reduced to solitary flowers, usually congested. Bracts (including petioles) 1–1.9 cm long, 0.3–0.8 cm wide, 3-nerved, ovate, elliptical or narrowly elliptic, indumentum like that of the <tp:taxon-name><tp:taxon-name-part taxon-name-part-type="genus" reg="Trembleya"/><tp:taxon-name-part taxon-name-part-type="species" reg="major">major</tp:taxon-name-part></tp:taxon-name> leaves. Bracteoles (at anthesis) with petioles 4–6 mm long and blades eventually linear and rudimentary, blades (when well-developed) 2.2–4.4 mm long, 1.5–2 mm wide, linear to elliptic, base attenuate, apex rounded, margin entire, 1-nerved, indumentum like that of the principal leaves. Flowers 5(–6)-merous, pedicels (at anthesis) 0.7–2.0 mm long. Hypanthia (at anthesis) 5.0–6.5 mm long, 4.5–5.2 mm wide at the torus, campanulate to urceolate, surface hidden by the whitish lanose indumentum composed of eglandular trichomes 0.1–0.5 mm long. Calyx tubes 1.0–2.0 mm long. Calyx lobes (at anthesis) 7.9–9.7 mm long, 2.0–2.7 mm wide at the base, subulate, apex acute, margin entire, (when fresh) surface hidden by the whitish lanose indumentum composed of eglandular trichomes 0.1–0.5 mm long. Petals 19–26 mm long, 10–15 mm wide, white, rarely with pink stains at the apical region, obovate, apex emarginate, margin entire and ciliate with eglandular trichomes 0.1–0.4 mm long at the apical region, both surfaces glabrous. Stamens 10(–12), strongly dimorphic. Larger (antesepalous) stamens 5(–6), filaments 5.2–6.3 mm long, white, pedoconnectives 6.1–7.3 mm long, white to light yellow, appendages 1.9–3.0 mm long, yellow, apex emarginate, thecae (excluding rostra) 2.3–2.7 mm long, vinaceous, oblong, rostra 0.4–0.6 mm long, the circular pores ca. 0.2 mm wide. Smaller (antepetalous) stamens 5(6), filaments 4.0–5.4 mm long, white, pedoconnectives 0.8–1.1 mm long, yellow, inconspicuous appendages ca. 0.1 mm long, yellow, apex emarginate, thecae (excluding rostra) 2.4–2.6 mm long, yellow, oblong, rostra 0.3–0.6 mm long, the circular pores ca. 0.2 mm wide. Ovary 2.5–4.0 mm long, 1.7–2.0 mm wide, globose to cyclindrical, 5-locular. Style 6.5–8.0 mm long, white. Capsules (at maturity) 5.0–8.0 mm long, 5.0–6.0 mm wide, globose, initially enveloped by the hypanthium, torus constricted at the apex, fruiting calyx tubes 2.0–3.1 mm long, fruiting calyx lobes 9.0–11.5 mm long, not thickened. Seeds ca. 0.8 mm long, reniform.</p><fig id="F23" position="float" orientation="portrait"><object-id xmlns:xlink="http://www.w3.org/1999/xlink" content-type="doi" xlink:type="simple">10.3897/phytokeys.216.91032.figure23</object-id><object-id xmlns:xlink="http://www.w3.org/1999/xlink" content-type="arpha" xlink:type="simple">369FC5F8-B757-5241-BB2F-3F3AEDDCCDB2</object-id><label>Figure 23.</label><caption><p><italic><tp:taxon-name><tp:taxon-name-part taxon-name-part-type="genus" reg="Microlicia">Microlicia</tp:taxon-name-part><tp:taxon-name-part taxon-name-part-type="species" reg="laniflora">laniflora</tp:taxon-name-part></tp:taxon-name></italic><bold>A</bold> habit <bold>B</bold> leaf abaxial surface <bold>C</bold> bracteole abaxial surface <bold>D</bold> flower in lateral view <bold>E</bold> flowering hypanthium <bold>F</bold> petal adaxial surface <bold>G</bold> detail of indumentum on the apex of the petal <bold>H</bold> antepetalous (behind) and antesepalous (in front) stamens <bold>I</bold> gynoecium <bold>J</bold> ovary in cross-section <bold>K</bold> capsule enveloped by the hypanthium. Drawn from Almeda et al. 7726 (UEC) and Almeda et al. 9197 (UEC).</p></caption><graphic xmlns:xlink="http://www.w3.org/1999/xlink" xlink:href="phytokeys-216-001_article-91032__-g023.jpg" position="float" orientation="portrait" xlink:type="simple" id="oo_784274.jpg"><uri content-type="original_file" xlink:type="simple">https://binary.pensoft.net/fig/784274</uri></graphic></fig></tp:treatment-sec><tp:treatment-sec sec-type="distribution" id="SECID0E6OBK"><title>Distribution, habitat and elevation range.</title><p>Endemic to central and southern Minas Gerais (Fig. <xref ref-type="fig" rid="F19">19B</xref>), mainly at Serra de Ouro Branco, Serra do Itacolomi, Serra do Cipó, Serra da Piedade, Serra da Moeda, Serra do Caraça, Serra do Gandarela, Serra de Lavras Novas, Serra dos Alves, Serra de Itabirito, Serra do Rola-Moça, Serra do Curral, Serra de Taquaril, Serra do Garimpo, Serra do Belo Vale, Diamantina Plateau and mountains in the Municipalities of Brumadinho and Mariana. It occurs on quartzitic or ferrugineous campo rupestre exposed to full sun at elevations between 868 and 1540 m.</p></tp:treatment-sec><tp:treatment-sec sec-type="ecology" id="SECID0EJPBK"><title>Ecology.</title><p><italic><tp:taxon-name><tp:taxon-name-part taxon-name-part-type="genus" reg="Microlicia">Microlicia</tp:taxon-name-part><tp:taxon-name-part taxon-name-part-type="species" reg="laniflora">laniflora</tp:taxon-name-part></tp:taxon-name></italic> has a symbiotic relationship with arbuscular mycorrhizae (<xref ref-type="bibr" rid="B3">Abrahão et al. 2019</xref>). This is likely related to phosphorus and nitrogen acquisition strategies (<xref ref-type="bibr" rid="B3">Abrahão et al. 2019</xref>). This species easily colonises degraded campo rupestre areas and has been recommended for ecological restoration (<xref ref-type="bibr" rid="B13">Amaral et al. 2013</xref>). According to <xref ref-type="bibr" rid="B101">Pereira (2011)</xref>, its leaves develop increased asymmetry when damaged by insects. <xref ref-type="bibr" rid="B145">Vasconcelos et al. (2001)</xref> reported the use of <italic><tp:taxon-name><tp:taxon-name-part taxon-name-part-type="genus" reg="Microlicia">M.</tp:taxon-name-part><tp:taxon-name-part taxon-name-part-type="species" reg="laniflora">laniflora</tp:taxon-name-part></tp:taxon-name></italic> for nesting by the endemic hummingbird, Hyacinth Visorbearer (<italic><tp:taxon-name><tp:taxon-name-part taxon-name-part-type="genus" reg="Augastes">Augastes</tp:taxon-name-part><tp:taxon-name-part taxon-name-part-type="species" reg="scutatus">scutatus</tp:taxon-name-part></tp:taxon-name></italic>), in campo rupestre at the Serra do Cipó.</p></tp:treatment-sec><tp:treatment-sec sec-type="Uses" id="SECID0EERBK"><title>Uses.</title><p>Leaf and stem extracts from <italic><tp:taxon-name><tp:taxon-name-part taxon-name-part-type="genus" reg="Microlicia">Microlicia</tp:taxon-name-part><tp:taxon-name-part taxon-name-part-type="species" reg="laniflora">laniflora</tp:taxon-name-part></tp:taxon-name></italic> have antimicrobial activity against <italic><tp:taxon-name><tp:taxon-name-part taxon-name-part-type="genus" reg="Staphylococcus">Staphylococcus</tp:taxon-name-part><tp:taxon-name-part taxon-name-part-type="species" reg="aureus">aureus</tp:taxon-name-part></tp:taxon-name></italic> and <italic><tp:taxon-name><tp:taxon-name-part taxon-name-part-type="genus" reg="Micrococcus">Micrococcus</tp:taxon-name-part><tp:taxon-name-part taxon-name-part-type="species" reg="luteus">luteus</tp:taxon-name-part></tp:taxon-name></italic> (<xref ref-type="bibr" rid="B41">Cota et al. 2002</xref>; <xref ref-type="bibr" rid="B147">Ventura et al. 2007a</xref>).</p></tp:treatment-sec><tp:treatment-sec sec-type="Conservation" id="SECID0ETSBK"><title>Conservation.</title><p>This species is known from more than 100 herbarium specimens making it one of the better sampled species in the <italic><tp:taxon-name><tp:taxon-name-part taxon-name-part-type="genus" reg="Trembleya">Trembleya</tp:taxon-name-part></tp:taxon-name></italic> s.s. clade. However, this sampling is geographically biased towards the surroundings of the MG-010 highway, where more than a half of these collections were made. The MG-010 highway is the main road crossing the mountains at south-eastern Serra do Cipó and provides easy access to large populations of <italic><tp:taxon-name><tp:taxon-name-part taxon-name-part-type="genus" reg="Microlicia">M.</tp:taxon-name-part><tp:taxon-name-part taxon-name-part-type="species" reg="laniflora">laniflora</tp:taxon-name-part></tp:taxon-name></italic>. The <abbrev xmlns:xlink="http://www.w3.org/1999/xlink" xlink:title="Extent of Occurrence" id="ABBRID0ELTBK" xlink:type="simple">EOO</abbrev> is 19,113.356 km<sup>2</sup> and the <abbrev xmlns:xlink="http://www.w3.org/1999/xlink" xlink:title="Area of Occupancy" id="ABBRID0ERTBK" xlink:type="simple">AOO</abbrev> is 248 km<sup>2</sup>. Based on <xref ref-type="bibr" rid="B61">IUCN (2019)</xref> recommendations and criteria, we suspect that this species would be classified as Vulnerable (<abbrev xmlns:xlink="http://www.w3.org/1999/xlink" xlink:title="Vulnerable" id="ABBRID0E2TBK" xlink:type="simple">VU</abbrev>): B2ab(iii). Several populations of <italic><tp:taxon-name><tp:taxon-name-part taxon-name-part-type="genus" reg="Microlicia">M.</tp:taxon-name-part><tp:taxon-name-part taxon-name-part-type="species" reg="laniflora">laniflora</tp:taxon-name-part></tp:taxon-name></italic> occur within the following conservation units: Parque Estadual Serra do Ouro Branco, Parque Estadual do Biribiri, Parque Estadual de Itacolomi, Monumento Natural Estadual Serra da Piedade, Monumento Natural Estadual Serra da Moeda, Parque Estadual da Serra do Rola-Moça, Parque Nacional da Serra do Gandarela, Parque Nacional da Serra do Cipó and RPPN Serra do Caraça (Natural Heritage Private Reserve), where <italic><tp:taxon-name><tp:taxon-name-part taxon-name-part-type="genus" reg="Microlicia">M.</tp:taxon-name-part><tp:taxon-name-part taxon-name-part-type="species" reg="laniflora">laniflora</tp:taxon-name-part></tp:taxon-name></italic> is afforded protection.</p></tp:treatment-sec><tp:treatment-sec sec-type="Recognition and affinities" id="SECID0EVUBK"><title>Recognition and affinities.</title><p><italic><tp:taxon-name><tp:taxon-name-part taxon-name-part-type="genus" reg="Microlicia">Microlicia</tp:taxon-name-part><tp:taxon-name-part taxon-name-part-type="species" reg="laniflora">laniflora</tp:taxon-name-part></tp:taxon-name></italic> may be recognised by its branches, abaxial surfaces of the leaves and hypanthia that are densely covered by a lanose indumentum, white petals (rarely flushed with pink) that are 19.0–26.0 mm long and subulate calyx lobes 7.9–9.7 mm long. It appears to be most closely related to <italic><tp:taxon-name><tp:taxon-name-part taxon-name-part-type="genus" reg="Microlicia">M.</tp:taxon-name-part><tp:taxon-name-part taxon-name-part-type="species" reg="pentagona">pentagona</tp:taxon-name-part></tp:taxon-name></italic> and <italic><tp:taxon-name><tp:taxon-name-part taxon-name-part-type="genus" reg="Microlicia">M.</tp:taxon-name-part><tp:taxon-name-part taxon-name-part-type="species" reg="chamissoana">chamissoana</tp:taxon-name-part></tp:taxon-name></italic>. <italic><tp:taxon-name><tp:taxon-name-part taxon-name-part-type="genus" reg="Microlicia">Microlicia</tp:taxon-name-part><tp:taxon-name-part taxon-name-part-type="species" reg="laniflora">laniflora</tp:taxon-name-part></tp:taxon-name></italic> differs from <italic><tp:taxon-name><tp:taxon-name-part taxon-name-part-type="genus" reg="Microlicia">M.</tp:taxon-name-part><tp:taxon-name-part taxon-name-part-type="species" reg="pentagona">pentagona</tp:taxon-name-part></tp:taxon-name></italic> by the branches, abaxial foliar surfaces and hypanthia densely covered by the lanose indumentum (vs. appearing glabrous, vernicose and minutely granulose), leaves with longer petioles 6.0–11.0 mm long (vs. 0.4–2.5 mm long) and margins entire throughout (vs. serrulate on the upper half), longer hypanthia 5.0–6.5 mm long (vs. 2.5–3.5 mm long) and longer petals 19.0–26.0 mm long (vs. 11.8–13.8 mm long), that are white, rarely flushed with pink (vs. magenta). For additional comparisons, see comments under <italic><tp:taxon-name><tp:taxon-name-part taxon-name-part-type="genus" reg="Microlicia">M.</tp:taxon-name-part><tp:taxon-name-part taxon-name-part-type="species" reg="chamissoana">chamissoana</tp:taxon-name-part></tp:taxon-name></italic>.</p></tp:treatment-sec><tp:treatment-sec sec-type="notes" id="SECID0E4WBK"><title>Notes.</title><p>The four varieties proposed by <xref ref-type="bibr" rid="B38">Cogniaux (1883–1888)</xref> were based mainly on differences in petiole length, leaf size and leaf shape. An examination of Cogniuax’s varieties and many additional collections showed these purported differences to be inconsistent with much size overlap in the characters he used to delimit his infraspecific taxa. The ovate leaf shape that <xref ref-type="bibr" rid="B38">Cogniaux (1883–1888)</xref> attributed only to <tp:taxon-name><tp:taxon-name-part taxon-name-part-type="genus" reg="Trembleya"/><tp:taxon-name-part taxon-name-part-type="species" reg="laniflora"/><tp:taxon-name-part taxon-name-part-type="infraspecific-rank">var.</tp:taxon-name-part><tp:taxon-name-part taxon-name-part-type="variety" reg="genuina">genuina</tp:taxon-name-part></tp:taxon-name> is present in most of the individuals examined, along with a great deal of variation in leaf and petioles sizes. <italic>Cavalcanti et al. CFSC10628</italic> (UEC), for example, has ovate leaves (a feature attributed only to <tp:taxon-name><tp:taxon-name-part taxon-name-part-type="genus" reg="Trembleya"/><tp:taxon-name-part taxon-name-part-type="species" reg="laniflora"/><tp:taxon-name-part taxon-name-part-type="infraspecific-rank">var.</tp:taxon-name-part><tp:taxon-name-part taxon-name-part-type="variety" reg="genuina">genuina</tp:taxon-name-part></tp:taxon-name>) and well-developed petioles (a feature attributed to the varieties <italic><tp:taxon-name><tp:taxon-name-part taxon-name-part-type="genus" reg="Trembleya"/><tp:taxon-name-part taxon-name-part-type="species" reg="intermedia">intermedia</tp:taxon-name-part></tp:taxon-name></italic>, <italic><tp:taxon-name><tp:taxon-name-part taxon-name-part-type="genus" reg="Trembleya"/><tp:taxon-name-part taxon-name-part-type="species" reg="grandifolia">grandifolia</tp:taxon-name-part></tp:taxon-name></italic> and <italic><tp:taxon-name><tp:taxon-name-part taxon-name-part-type="genus" reg="Trembleya"/><tp:taxon-name-part taxon-name-part-type="species" reg="acutifolia">acutifolia</tp:taxon-name-part></tp:taxon-name></italic>). This specimen could be identified as <tp:taxon-name><tp:taxon-name-part taxon-name-part-type="genus" reg="Trembleya"/><tp:taxon-name-part taxon-name-part-type="species" reg="laniflora"/><tp:taxon-name-part taxon-name-part-type="infraspecific-rank">var.</tp:taxon-name-part><tp:taxon-name-part taxon-name-part-type="variety" reg="intermedia">intermedia</tp:taxon-name-part></tp:taxon-name> since its leaf measurements match those of the protologue (3–4 cm long). However, when comparing the Cavalcanti specimen with the type of var. <tp:taxon-name><tp:taxon-name-part taxon-name-part-type="genus" reg="Trembleya"/><tp:taxon-name-part taxon-name-part-type="variety" reg="intermedia">intermedia</tp:taxon-name-part></tp:taxon-name> (<italic>Gardner 4601</italic>), it is clear that this variety has lanceolate leaves that are very distinct from the ovate leaves of <italic>Cavalcanti et al. CFSC10628</italic>. Characters, such as leaf shape and size, also vary along branches of a single individual and, thus, do not constitute good diagnostic features to delimit varieties of this species.</p><p>According to <xref ref-type="bibr" rid="B38">Cogniaux (1883–1888)</xref>, some of Glaziou’s collections of <italic><tp:taxon-name><tp:taxon-name-part taxon-name-part-type="genus" reg="Microlicia">M.</tp:taxon-name-part><tp:taxon-name-part taxon-name-part-type="species" reg="laniflora">laniflora</tp:taxon-name-part></tp:taxon-name></italic> (his numbers <italic>14740</italic> and <italic>14741</italic>) were made “in prov. Rio de Janeiro” [Rio de Janeiro State]. On the other hand, <xref ref-type="bibr" rid="B53">Glaziou (1908</xref>: 251) asserts that his number <italic>14740</italic> came from “Serra do Caraça, au Morro do Inficionado” and the number <italic>14741</italic> came from “Campo de São Sebastião, prés Ouro Preto”, both sites located in Minas Gerais State. The labels of <italic>Glaziou 14740</italic> and <italic>14741</italic> from P had annotations of collections’ sites similar to those shown in <xref ref-type="bibr" rid="B53">Glaziou (1908)</xref>, while a duplicate of <italic>Glaziou 14740</italic> from K has a label that says “14741 the same” and the location site is cited as “Environs de Rio de Janeiro et Ouro Preto”. Due to these contradictions, the cited collections were not used for the geographical distribution summary of <italic><tp:taxon-name><tp:taxon-name-part taxon-name-part-type="genus" reg="Microlicia">M.</tp:taxon-name-part><tp:taxon-name-part taxon-name-part-type="species" reg="laniflora">laniflora</tp:taxon-name-part></tp:taxon-name></italic>. The discordant data on Glaziou’s collections of <tp:taxon-name><tp:taxon-name-part taxon-name-part-type="family">Melastomataceae</tp:taxon-name-part></tp:taxon-name> have been noted by <xref ref-type="bibr" rid="B153">Wurdack (1970)</xref> for other collections of <tp:taxon-name><tp:taxon-name-part taxon-name-part-type="family">Melastomataceae</tp:taxon-name-part></tp:taxon-name>, such as <italic><tp:taxon-name><tp:taxon-name-part taxon-name-part-type="genus" reg="Clidemia">Clidemia</tp:taxon-name-part></tp:taxon-name></italic>, <italic><tp:taxon-name><tp:taxon-name-part taxon-name-part-type="genus" reg="Leandra">Leandra</tp:taxon-name-part></tp:taxon-name></italic>, <italic><tp:taxon-name><tp:taxon-name-part taxon-name-part-type="genus" reg="Macairea">Macairea</tp:taxon-name-part></tp:taxon-name></italic>, <italic><tp:taxon-name><tp:taxon-name-part taxon-name-part-type="genus" reg="Miconia">Miconia</tp:taxon-name-part></tp:taxon-name></italic>, <italic><tp:taxon-name><tp:taxon-name-part taxon-name-part-type="genus" reg="Rhynchanthera">Rhynchanthera</tp:taxon-name-part></tp:taxon-name></italic>, <italic><tp:taxon-name><tp:taxon-name-part taxon-name-part-type="genus" reg="Tibouchina">Tibouchina</tp:taxon-name-part></tp:taxon-name></italic> and <italic><tp:taxon-name><tp:taxon-name-part taxon-name-part-type="genus" reg="Tococa">Tococa</tp:taxon-name-part></tp:taxon-name></italic>. This is the first report of dubious geographic information for a species of <italic><tp:taxon-name><tp:taxon-name-part taxon-name-part-type="genus" reg="Microlicia">Microlicia</tp:taxon-name-part></tp:taxon-name></italic>. We found similar contradictory information on labels of <italic>Glaziou 14746</italic> which is discussed in the comments under <italic><tp:taxon-name><tp:taxon-name-part taxon-name-part-type="genus" reg="Microlicia">M.</tp:taxon-name-part><tp:taxon-name-part taxon-name-part-type="species" reg="pithyoides">pithyoides</tp:taxon-name-part></tp:taxon-name></italic>.</p></tp:treatment-sec><tp:treatment-sec sec-type="material" id="SECID0E35BK"><title>Specimens examined.</title><p><bold>Brazil. Minas Gerais</bold>: Barão de Cocais Municipality, Serra do Garimpo, Hensold 778 (SPF, US), Semir et al. 28809 (UEC), Souza 1606 (BHCB); Belo Horizonte Municipality, Serra do Taquaril – Serra do Curral, Barreto 6769 (SP), Ducke s.n. (RB [241970]), Ferreira 5544 (HUFU), Roth s.n. (BHCB, CESJ, CTES, ESA, R, RB, SP, UB, UPCB), Morro do Chapéu, Brandão 28574 (HUFU), Brumadinho Municipality, Serra do Rola-Moça, Carmo 4819 (BHCB), Serra da Calçada, Martens 7 (SPF), Martens 383 (SPF), Retiro das Pedras, Carvalho s.n. (HUFU [39992]), Stehmann &amp; Morais 2650 (BHCB); Caeté Municipality, Serra do Gandarela, Damazio 1025 (RB); Catas Altas Municipality, Serra do Caraça, Vasconcelos s.n. (SPF [145870, 145871]); Conceição do Mato Dentro Municipality, Serra do Cipó, Macedo 3758 (S), Martinelli &amp; Tavora 2583 (RB); Diamantina Municipality, “Diamantina Plateau”, Araújo et al. 323 (HUFU, RB, UEC), Brade 13735 (NY, RB, US), Franco et al. 1270 (HUFU), Hatschbach et al. 27400 (K, MBM, UPCB), Hatschbach et al. 68138 (MBM, UPCB), Leitão et al. 17281 (RB, UEC), Lima et al. 49 (SPF), Maguire et al. 49140 (NY), Marques et al. 274 (HUFU), Mello et al. 61 (HUFU), Vauthier 37 (P); Itabira Municipality, Martius 930 (GH, K, NY, P), Torres s.n. (RB [241965]); Itabirito Municipality, Serra do Itabirito, Irwin 19974 (NY), Irwin et al. 19974 (K, NY, US), Krieger 10641 (CESJ, ESA, HUFU, MBM), Lima et al. 1443 (RB), Teixeira s.n. (BHCB [21783], HUFU [19443]); Jaboticatubas Municipality, Serra do Cipó, Goldenberg &amp; Silveira 1573 (UPCB); Mariana Municipality, Collo et al. s.n. (SPF [62806]), Messias et al. 1922 (OUPR, RB); Nova Lima Municipality, Serra do Curral, Nakajima &amp; Romero 3040 (HUFU), Pereira &amp; Pabst 3107 (RB), Sampaio 7194 (BHCB), Williams &amp; Assis 6352 (GH, NY); Ouro Branco Municipality, Serra de Outro Branco, Almeda et al. 7726 (CAS, UEC), Almeda et al. 8395 (CAS, UEC), Alves &amp; Almeida-Lafetá 5573 (R), Alves et al. 6925 (R), Araújo et al. 334 (ESA, RB), Arbo et al. 3906 (CTES, MBM, RB, SPF, UB), Delfini et al. 78 (ESA, HUFU, RB), Forzza et al. 993 (SPF), Nakajima et al. 4547 (HUFU), Paula et al. 136 (HUFU, VIC), Paula et al. 295 (HUFU, VIC), Paula et al. 8 (HUFU, VIC), Pereira &amp; Pabst 2944 (RB), Pirani et al. CFCR11211 (SPF), Rocha et al. 602 (BHCB, NY), Saraiva et al. 85 (OUPR, RB); Ouro Preto Municipality, Barreto &amp; Viégas s.n. (IAC [6389]), Damazio 1540 (NY, US), Ferreira et al. 433 (HUFU), Fontana et al. 2288 (RB), Forzza et al. 6344 (OUPR, RB, UPCB), Forzza et al. 6359 (NY, OUPR, RB, UPCB), Groppo &amp; Ulwin 676 (SPF), Lima et al. 1296 (RB), Meireles et al 1362 (HUEM, UEC), Messias et al. 2151 (OUPR, RB), Rolim et al. 329 (HUFU, RB, VIC), Rolim et al. 386 (RB, VIC), Rolim et al. 61 (HUFU, VIC), Teixeira s.n. (SPF [114173]), Valente et al. 2574 (RB, VIC); Raposos Municipality, Tameirão Neto &amp; Mansur 4874 (BHCB); Rio Acima Municipality [Gandarela], Emygdio 3314 (NY), Emygdio 3353 (NY); Sabará Municipality, Barreto 6771 (BHCB), Barreto 6772 (NY); Santa Bárbara Municipality, Serra do Caraça, Almeda et al. 7753 (CAS, UEC), Almeda et al. 8862 (CAS, UEC), Arbo et al. 4030 (SPF), Barreto 706 (NY, UEC), Fraga et al. 3333 (NY, RB), Fraga et al. 3341 (NY, RB), Marcondes-Ferreira et al. 281 (SPF), Pirani &amp; Yano 696 (CAS, SPF), Pirani et al. 696 (SP, SPF), Rocha et al. 672 (BHCB, RB), Romero et al. 5307 (CAS, UEC), Tales et al. 17 (BHCB, HUFU), Temponi &amp; Vasconcelos s.n. (BHCB [36249], HUFU [19313]), TSMG &amp; Tales 81 (BHCB, HUFU), Valente et al. 1229 (HUFU, VIC), Valente et al. 1230 (HUFU, VIC), Valente et al. 535 (HUFU, VIC); Santana do Riacho Municipality, Serra do Cipó, Almeda et al. 8549 (CAS, UEC), Almeda et al. 9179 (CAS, UEC), Alves et al. 2109 (SPF), Andrade et al. 374 (BHZB, HUFU), Antar et al. 1662 (SPF), Borges et al. 153 (HUEFS, K, NY, SPF), Bruniera et al. 37 (HUFU, SPF), Castro et al. s.n. (HUEM [24842], HUFU [2254]), Ceccantini et al. 3914 (SPF), Chuckr et al. s.n. (HUEM [24776]), Cordeiro et al. CFSC10504 (SPF), Escaramai et al. 65 (SPF), Faria &amp; Mazucato 105 (SPF), Farinaccio et al. 36 (MBM, RB), Fernandes et al. 1468 (BHZB, HUFU), Forero et al. 7700 (SPF), Forero et al. 7831 (SPF), Giulietti et al. CFSC12564 (UEC), Kral et al. 72997 (CEN, SP), Kubo et al. 109 (SPF), Kubo et al. 125 (SPF), Maguire et al. 49016 (NY), Mattos &amp; Rizzini 107 (RB, US), Mattos &amp; Rizzini 480 (RB), Monge et al. 384 (UEC), Ordones et al. 1856 (BHZB, HUFU), Pacifico 185 (HUEM, SPF), Pena &amp; Viana 365 (SPF), Pereira &amp; Pabst 152 (HUEM), Pirani et al. 5082 (NY, SPF), Pires &amp; Braga s.n. (CESJ [21520]), Reginato et al. 1401 (NY, UPCB), Sakuragui &amp; Souza 38 (ESA), Salatino et al. 14 (NY, SPF), Salatino et al. 18 (NY, SPF), Souza et al. 11565 (ESA, RB), Souza et al. 25181 (ESA), Stehmann &amp; Morais 2354 (SPF), Verdi et al. 6501 (RB), Zappi et al. CFSC9353 (SPF); Santana do Riacho Municipality [“Conceição do Mato Dentro”], Serra do Cipó, Marquete et al. 3817 (RB); Santana do Riacho Municipality [“Jaboticatubas”], Serra do Cipó, Joly CFSC2405 (SPF), Joly CFSC82 (SPF), Mantovani 99 (SP, SPF), Semir CFSC2005 (SP, SPF), Semir CFSC4133 (SPF), Semir CFSC5001 (SPF), Semir CFSC5068 (SPF); Serro, Semir et al CFCR230 (SPF); Unknown municipality, Bunge s.n. (P [P005317069]), Claussen 1 (BR, CAS), Claussen 1645 (P), Claussen 332A (BR), Claussen 554 (P), Claussen 640 (BR), Claussen 923 (CAS), Claussen s.n. (K [K00957804, K00957810, K00957811, K00957816], NY [NY00941988], P [P005317066, P005317067, P005317071, P005317072]), Gardner 4601 (BM, G, GH, K, NY, P, R, US), Glaziou 11953 (K), Glaziou 14740 (K, P), Glaziou 14741 (K, P), Glaziou s.n. (P [P005317096]), Gounelle s.n. (P [P005317089]), Lund 135 (C), Martius 930 (BM, G, GH, L, M, P, S), Martius s.n. (P [P005317088]), Netto s.n. (BR [BR0000005520688]), Raben 428 (S), Riedel s.n. (K [K00957817], P [P005317084]), Saint-Hilaire 216 (P), Sellow 1446 (BR, US), Sellow 1727 (P [P00723419]), Sellow s.n. (lectotype: K [K00957812]; probable isolectotypes: K [K00957818], P [P005317063, P005317064, P005317070]), Vauthier s.n. (P [P005317061]).</p></tp:treatment-sec><tp:treatment-sec sec-type="Putative hybrid" id="SECID0EE6BK"><title>Putative hybrid</title><p><bold>(<italic><tp:taxon-name><tp:taxon-name-part taxon-name-part-type="genus" reg="Microlicia">M.</tp:taxon-name-part><tp:taxon-name-part taxon-name-part-type="species" reg="laniflora">laniflora</tp:taxon-name-part></tp:taxon-name></italic> × <italic><tp:taxon-name><tp:taxon-name-part taxon-name-part-type="genus" reg="Microlicia">M.</tp:taxon-name-part><tp:taxon-name-part taxon-name-part-type="species" reg="pentagona">pentagona</tp:taxon-name-part></tp:taxon-name></italic>). Brazil. Minas Gerais</bold>: Santana do Riacho Municipality [“Santa Luzia”], Serra do Cipó, Barreto 7026 (BHCB).</p></tp:treatment-sec><tp:treatment-sec><!--Section generated to contain objects referenced in tp:taxon-treatment.--><fig id="F19" position="float" orientation="portrait"><object-id xmlns:xlink="http://www.w3.org/1999/xlink" content-type="doi" xlink:type="simple">10.3897/phytokeys.216.91032.figure19</object-id><object-id xmlns:xlink="http://www.w3.org/1999/xlink" content-type="arpha" xlink:type="simple">AA4D69DC-7688-5DA2-98F2-0D02895D170E</object-id><label>Figure 19.</label><caption><p>Geographic distribution of species of the <italic><tp:taxon-name><tp:taxon-name-part taxon-name-part-type="genus" reg="Trembleya">Trembleya</tp:taxon-name-part></tp:taxon-name></italic> s.s. clade of <italic><tp:taxon-name><tp:taxon-name-part taxon-name-part-type="genus" reg="Microlicia">Microlicia</tp:taxon-name-part></tp:taxon-name></italic><bold>A</bold> distributions of <italic><tp:taxon-name><tp:taxon-name-part taxon-name-part-type="genus" reg="Microlicia">M.</tp:taxon-name-part><tp:taxon-name-part taxon-name-part-type="species" reg="altoparaisensis">altoparaisensis</tp:taxon-name-part></tp:taxon-name></italic>, <italic><tp:taxon-name><tp:taxon-name-part taxon-name-part-type="genus" reg="Microlicia">M.</tp:taxon-name-part><tp:taxon-name-part taxon-name-part-type="species" reg="calycina">calycina</tp:taxon-name-part></tp:taxon-name></italic>, <italic><tp:taxon-name><tp:taxon-name-part taxon-name-part-type="genus" reg="Microlicia">M.</tp:taxon-name-part><tp:taxon-name-part taxon-name-part-type="species" reg="chamissoana">chamissoana</tp:taxon-name-part></tp:taxon-name></italic> and <italic><tp:taxon-name><tp:taxon-name-part taxon-name-part-type="genus" reg="Microlicia">M.</tp:taxon-name-part><tp:taxon-name-part taxon-name-part-type="species" reg="flaviflora">flaviflora</tp:taxon-name-part></tp:taxon-name></italic><bold>B</bold> distributions of <italic><tp:taxon-name><tp:taxon-name-part taxon-name-part-type="genus" reg="Microlicia">M.</tp:taxon-name-part><tp:taxon-name-part taxon-name-part-type="species" reg="laniflora">laniflora</tp:taxon-name-part></tp:taxon-name></italic> and <italic><tp:taxon-name><tp:taxon-name-part taxon-name-part-type="genus" reg="Microlicia">M.</tp:taxon-name-part><tp:taxon-name-part taxon-name-part-type="species" reg="trembleyiformis">trembleyiformis</tp:taxon-name-part></tp:taxon-name></italic>.</p></caption><graphic xmlns:xlink="http://www.w3.org/1999/xlink" xlink:href="phytokeys-216-001_article-91032__-g019.jpg" position="float" orientation="portrait" xlink:type="simple" id="oo_784270.jpg"><uri content-type="original_file" xlink:type="simple">https://binary.pensoft.net/fig/784270</uri></graphic></fig></tp:treatment-sec><ref-list><ref id="B3"><mixed-citation xmlns:xlink="http://www.w3.org/1999/xlink" xlink:type="simple"><person-group><name name-style="western"><surname>Abrahão</surname><given-names>A</given-names></name><name name-style="western"><surname>Costa</surname><given-names>PDB</given-names></name><name name-style="western"><surname>Lambers</surname><given-names>H</given-names></name><name name-style="western"><surname>Andrade</surname><given-names>SAL</given-names></name><name name-style="western"><surname>Sawaya</surname><given-names>ACHF</given-names></name><name name-style="western"><surname>Ryan</surname><given-names>MH</given-names></name><name name-style="western"><surname>Oliveira</surname><given-names>RS</given-names></name></person-group> (<year>2019</year>) <article-title>Soil types select for plants with matching nutrient-acquisition and -use traits in hyperdiverse and severely nutrient-impoverished <italic>campos rupestres</italic> and <italic>cerrado</italic> in Central Brazil.</article-title><source>Journal of Ecology</source><volume>107</volume>: <fpage>1302</fpage>–<lpage>1316</lpage>. <ext-link xlink:type="simple" ext-link-type="doi" xlink:href="10.1111/1365-2745.13111">https://doi.org/10.1111/1365-2745.13111</ext-link></mixed-citation></ref><ref id="B13"><mixed-citation xmlns:xlink="http://www.w3.org/1999/xlink" xlink:type="simple"><person-group><name name-style="western"><surname>Amaral</surname><given-names>WG</given-names></name><name name-style="western"><surname>Pereira</surname><given-names>IM</given-names></name><name name-style="western"><surname>Amaral</surname><given-names>CS</given-names></name><name name-style="western"><surname>Machado</surname><given-names>ELM</given-names></name><name name-style="western"><surname>Rabelo</surname><given-names>LDO</given-names></name></person-group> (<year>2013</year>) <article-title>Dinâmica da flora arbustivo-arbórea colonizadora em um área degradada pela extração de ouro em Diamantina, MG.</article-title><source>Ciência Florestal</source><volume>23</volume>(<issue>4</issue>): <fpage>713</fpage>–<lpage>725</lpage>. <ext-link xlink:type="simple" ext-link-type="doi" xlink:href="10.5902/1980509812355">https://doi.org/10.5902/1980509812355</ext-link></mixed-citation></ref><ref id="B101"><mixed-citation xmlns:xlink="http://www.w3.org/1999/xlink" xlink:type="simple"><person-group><name name-style="western"><surname>Pereira</surname><given-names>CTT</given-names></name></person-group> (<year>2011</year>) Assimetria flutuante, herbivoria e polinização em <tp:taxon-name><tp:taxon-name-part taxon-name-part-type="family">Melastomataceae</tp:taxon-name-part></tp:taxon-name>. MSc thesis, Universidade Federal de Minas Gerais, Brazil.</mixed-citation></ref><ref id="B145"><mixed-citation xmlns:xlink="http://www.w3.org/1999/xlink" xlink:type="simple"><person-group><name name-style="western"><surname>Vasconcelos</surname><given-names>MF</given-names></name><name name-style="western"><surname>Vasconcelos</surname><given-names>PN</given-names></name><name name-style="western"><surname>Fernandes</surname><given-names>GW</given-names></name></person-group> (<year>2001</year>) <article-title>Observations on a nest of Hyacinth Visorbearer <italic><tp:taxon-name><tp:taxon-name-part taxon-name-part-type="genus">Augastes</tp:taxon-name-part><tp:taxon-name-part taxon-name-part-type="species">scutatus</tp:taxon-name-part></tp:taxon-name></italic>.</article-title><source>Cotinga</source><volume>16</volume>: <fpage>57</fpage>–<lpage>61</lpage>.</mixed-citation></ref><ref id="B41"><mixed-citation xmlns:xlink="http://www.w3.org/1999/xlink" xlink:type="simple"><person-group><name name-style="western"><surname>Cota</surname><given-names>BB</given-names></name><name name-style="western"><surname>Oliveira</surname><given-names>AB</given-names></name><name name-style="western"><surname>Ventura</surname><given-names>CP</given-names></name><name name-style="western"><surname>Mendonça</surname><given-names>MP</given-names></name><name name-style="western"><surname>Braga</surname><given-names>FC</given-names></name></person-group> (<year>2002</year>) <article-title>Antimicrobial activity of plant species from a Brazilian hotspot for conservation priority.</article-title><source>Pharmaceutical Biology</source><volume>40</volume>(<issue>7</issue>): <fpage>542</fpage>–<lpage>547</lpage>. <ext-link xlink:type="simple" ext-link-type="doi" xlink:href="10.1076/phbi.40.7.542.14682">https://doi.org/10.1076/phbi.40.7.542.14682</ext-link></mixed-citation></ref><ref id="B147"><mixed-citation xmlns:xlink="http://www.w3.org/1999/xlink" xlink:type="simple"><person-group><name name-style="western"><surname>Ventura</surname><given-names>CP</given-names></name><name name-style="western"><surname>Oliveira</surname><given-names>AB</given-names></name><name name-style="western"><surname>Braga</surname><given-names>FC</given-names></name></person-group> (<year>2007a</year>) Antimicrobial activity of <italic><tp:taxon-name><tp:taxon-name-part taxon-name-part-type="genus">Trembleya</tp:taxon-name-part><tp:taxon-name-part taxon-name-part-type="species">laniflora</tp:taxon-name-part></tp:taxon-name></italic>, <italic><tp:taxon-name><tp:taxon-name-part taxon-name-part-type="genus">Xyris</tp:taxon-name-part><tp:taxon-name-part taxon-name-part-type="species">platystachia</tp:taxon-name-part></tp:taxon-name></italic> and <italic><tp:taxon-name><tp:taxon-name-part taxon-name-part-type="genus">Xyris</tp:taxon-name-part><tp:taxon-name-part taxon-name-part-type="species">pterygoblephara</tp:taxon-name-part></tp:taxon-name></italic>. Revista Brasileira de Farmacognosia 17(1): 17–22. <ext-link xlink:type="simple" ext-link-type="doi" xlink:href="10.1590/S0102-695X2007000100005">https://doi.org/10.1590/S0102-695X2007000100005</ext-link></mixed-citation></ref><ref id="B61"><mixed-citation xmlns:xlink="http://www.w3.org/1999/xlink" xlink:type="simple">IUCN (<year>2019</year>) Guidelines for using the IUCN Red List Categories and Criteria. Version 14. Prepared by the Standards and Petitions Subcommittee. <ext-link xlink:type="simple" ext-link-type="uri" xlink:href="http://www.iucnredlist.org/documents/RedListGuidelines.pdf">http://www.iucnredlist.org/documents/RedListGuidelines.pdf</ext-link> [accessed May 2021]</mixed-citation></ref><ref id="B38"><mixed-citation xmlns:xlink="http://www.w3.org/1999/xlink" xlink:type="simple"><person-group><name name-style="western"><surname>Cogniaux</surname><given-names>A</given-names></name></person-group> (<year>1883–1888</year>) <tp:taxon-name><tp:taxon-name-part taxon-name-part-type="family">Melastomaceae</tp:taxon-name-part></tp:taxon-name>. In: Martius CFP, Eichler AG, Urban M (Eds) Flora Brasiliensis, vol. 14(3–4). Fleischer, Monachii.</mixed-citation></ref><ref id="B53"><mixed-citation xmlns:xlink="http://www.w3.org/1999/xlink" xlink:type="simple"><person-group><name name-style="western"><surname>Glaziou</surname><given-names>AFM</given-names></name></person-group> (<year>1908</year>) <article-title>[“1905”] Liste des plantes du Brésil central.</article-title><source>Bulletin de la Societé Botanique de France</source><volume>54</volume>: <fpage>201</fpage>–<lpage>296</lpage>. <ext-link xlink:type="simple" ext-link-type="doi" xlink:href="10.5962/bhl.title.4336">https://doi.org/10.5962/bhl.title.4336</ext-link></mixed-citation></ref><ref id="B153"><mixed-citation xmlns:xlink="http://www.w3.org/1999/xlink" xlink:type="simple"><person-group><name name-style="western"><surname>Wurdack</surname><given-names>JJ</given-names></name></person-group> (<year>1970</year>) <article-title>Erroneous data in Glaziou collections of <tp:taxon-name><tp:taxon-name-part taxon-name-part-type="family">Melastomataceae</tp:taxon-name-part></tp:taxon-name>.</article-title><source>Taxon</source><volume>19</volume>(<issue>6</issue>): <fpage>911</fpage>–<lpage>913</lpage>. <ext-link xlink:type="simple" ext-link-type="doi" xlink:href="10.2307/1218309">https://doi.org/10.2307/1218309</ext-link></mixed-citation></ref></ref-list></tp:taxon-treatment>
