# Supplementary material for: ﻿Systematics of the Trembleya sensu stricto clade of Microlicia (Melastomataceae, Lavoisiereae)
Source: PhytoKeys. 2022 Dec 20;216:1–101. doi: 10.3897/phytokeys.216.91032 (PMC9836420; doi:10.3897/phytokeys.216.91032)
Supplement: XML Treatment for Microlicia pithyoides [file phytokeys.216.91032-treatment9.xml]

<!DOCTYPE tp:taxon-treatment
  PUBLIC "-//TaxonX//DTD Taxonomic Treatment Publishing DTD v0 20100105//EN" "tax-treatment-NSO.dtd">
<tp:taxon-treatment xmlns:tp="http://www.plazi.org/taxpub"><tp:treatment-meta><kwd-group><label>Taxon classification</label><kwd>
              <named-content content-type="kingdom">Plantae</named-content>
            </kwd><kwd>
              <named-content content-type="order">Myrtales</named-content>
            </kwd><kwd>
              <named-content content-type="family">Melastomataceae</named-content>
            </kwd></kwd-group><mixed-citation publication-type="journal"><person-group><name><surname>Pacifico</surname><given-names>Ricardo</given-names></name><name><surname>Almeda</surname><given-names>Frank</given-names></name><name><surname>Penneys</surname><given-names>Darin S.</given-names></name><name><surname>Fidanza</surname><given-names>Karina</given-names></name></person-group><article-title>﻿Systematics of the <italic><tp:taxon-name><tp:taxon-name-part taxon-name-part-type="genus" reg="Trembleya">Trembleya</tp:taxon-name-part></tp:taxon-name></italic> sensu stricto clade of <italic><tp:taxon-name><tp:taxon-name-part taxon-name-part-type="genus" reg="Microlicia">Microlicia</tp:taxon-name-part></tp:taxon-name></italic> (<tp:taxon-name><tp:taxon-name-part taxon-name-part-type="family">Melastomataceae</tp:taxon-name-part></tp:taxon-name>, <tp:taxon-name><tp:taxon-name-part taxon-name-part-type="tribe">Lavoisiereae</tp:taxon-name-part></tp:taxon-name>)</article-title><source>PhytoKeys</source><day>20</day><month>12</month><year>2022</year><volume>216</volume><fpage>1</fpage><lpage>101</lpage><pub-id pub-id-type="doi">10.3897/phytokeys.216.91032</pub-id></mixed-citation></tp:treatment-meta><tp:nomenclature><label>﻿8.</label><tp:taxon-name>
            <object-id xmlns:xlink="http://www.w3.org/1999/xlink" content-type="arpha" xlink:type="simple">E496D051-C3ED-5E9D-893D-D00C3FC7ADE7</object-id>
            <tp:taxon-name-part taxon-name-part-type="genus" reg="Microlicia">Microlicia</tp:taxon-name-part>
            <tp:taxon-name-part taxon-name-part-type="species" reg="pithyoides">pithyoides</tp:taxon-name-part>
          </tp:taxon-name><tp:taxon-authority>(Cham.) Versiane &amp; R.Romero, Bot. J. Linn. Soc. 197: 54. 2021.</tp:taxon-authority><xref ref-type="fig" rid="F27">Fig. 27</xref><tp:nomenclature-citation-list><tp:nomenclature-citation><tp:taxon-name>
                <tp:taxon-name-part taxon-name-part-type="genus" reg="Trembleya">Trembleya</tp:taxon-name-part>
                <tp:taxon-name-part taxon-name-part-type="species" reg="pithyoides">pithyoides</tp:taxon-name-part>
              </tp:taxon-name><comment>Cham., Linnaea 9(4): 428. 1835. <bold>basionym</bold>. Type: Brazil. “Caraça” [Minas Gerais, Serra do Caraça], 20 December 1830, <italic>F. Sellow 1316</italic> (lectotype, designated here: K [K00530665]!; isolectotypes: F-BN016638-photo]!, P [P00723396]!, P [P00723397]!; image of isolectotype at P is available at <ext-link xmlns:xlink="http://www.w3.org/1999/xlink" xlink:type="simple" ext-link-type="uri" xlink:href="http://coldb.mnhn.fr/catalognumber/mnhn/p/p00723396">http://coldb.mnhn.fr/catalognumber/mnhn/p/p00723396</ext-link>).</comment></tp:nomenclature-citation><tp:nomenclature-citation><tp:taxon-name>
                <tp:taxon-name-part taxon-name-part-type="genus" reg="Trembleya">Trembleya</tp:taxon-name-part>
                <tp:taxon-name-part taxon-name-part-type="species" reg="pithyoides">pithyoides</tp:taxon-name-part>
                <tp:taxon-name-part taxon-name-part-type="infraspecific-rank">var.</tp:taxon-name-part>
                <tp:taxon-name-part taxon-name-part-type="variety" reg="major">major</tp:taxon-name-part>
              </tp:taxon-name><comment>Cogn. in Martius et al., Fl. Bras. 14(4): 594. 1888. <bold>syn. nov.</bold> Type: Brazil. “Minas, Serra de Capanema” [Minas Gerais, Santa Bárbara], 21 February 1884, <italic>A.F.M. Glaziou 14746</italic> (lectotype, designated here: P [P00723395]!; isolectotypes: BR [BR0000005223930]!, BR [BR0000005520169]!, C [C10015114-online image]!, C [C10015113-online image]!, K [K00530666]!, P [P00723394]!, P [P00723393]!; image of lectotype is available at <ext-link xmlns:xlink="http://www.w3.org/1999/xlink" xlink:type="simple" ext-link-type="uri" xlink:href="http://coldb.mnhn.fr/catalognumber/mnhn/p/p00723395">http://coldb.mnhn.fr/catalognumber/mnhn/p/p00723395</ext-link>).</comment></tp:nomenclature-citation></tp:nomenclature-citation-list></tp:nomenclature><tp:treatment-sec sec-type="description" id="SECID0EZZDK"><title>Description.</title><p>Erect, densely-branched shrubs 0.3–0.6 m tall. Branchlets quadrangular, glandular-punctate, vinaceous (when fresh). Internodes 0.2–0.5 cm long, angles with narrow wings ca. 0.2 mm wide. Petioles 0.7–1.5 mm long. Leaf blades 4–15 mm long, 0.5–1.4 mm wide, chartaceous (when dry), linear, both surfaces green (when fresh), adaxial surface blackened and abaxial surface pale green to pale brown (when dry), discoloured (when dry), base cuneate, apex rounded to acute, margin flat, entire and glandular-punctate, 1-nerved from the base, tertiaries not evident on the abaxial surface, adaxial surface glandular-punctate, abaxial surface glandular-punctate. Inflorescences reduced to solitary flowers apically on the branches. Bracts absent. Bracteoles (at anthesis) with petioles 0.6–0.9 mm long, blades 3.0–3.9 mm long, 0.3–0.5 mm wide, lanceolate, base cuneate, apex acute to obtuse, margin entire, 1-nerved, indumentum like that of the principal leaves. Flowers 5-merous, pedicels (at anthesis) 0.3–0.6 mm long. Hypanthia (at anthesis) 1.7–2.0 mm long, 1.9–2.1 mm wide at the torus, campanulate, light green or reddish (when fresh), externally glandular-punctate. Calyx tubes 0.3–0.4 mm long. Calyx lobes (at anthesis) 2.5–3.0 mm long, 0.4–0.7 mm wide at the base, subulate, apex acute, margin entire, (when fresh) light green or reddish externally like the hypanthia. Petals 5.0–5.7 mm long, 3.7–4.2 mm wide, magenta, obovate, apex acuminate, margin entire and glabrous, adaxial surface glabrous or sparsely glandular-punctate, abaxial surface glabrous. Stamens 10, strongly dimorphic. Larger (antesepalous) stamens 5, filaments 2.6–2.9 mm long, pink, pedoconnectives 2.9–3.2 mm long, pink, appendages 0.7–0.9 mm long, yellow, apex emarginate to bilobate, thecae (excluding rostra) 1.8–2.0 mm long, vinaceous, oblong, rostra 0.2–0.4 mm long, the circular pores ca. 0.2 mm wide. Smaller (antepetalous) stamens 5, filaments 1.9–2.1 mm long, pink, pedoconnectives 0.6–0.9 mm long, yellow, inconspicuous appendages ca. 0.1 mm long, yellow, apex emarginate, thecae (excluding rostra) 1.4–1.6 mm long, yellow, oblong, rostra 0.2–0.3 mm long, the circular pores ca. 0.2 mm wide. Ovary 1.3–1.5 mm long, 1.0–1.2 mm wide, globose, (4–)5-locular. Style 4.0–4.5 mm long, pink. Capsules (at maturity) 2.7–3.1 mm long, 2.9–3.3 mm wide, globose, initially enveloped by the hypanthium, torus constricted at the apex, fruiting calyx tubes 0.4–0.6 mm long, fruiting calyx lobes 3.2–3.7 mm long, not thickened. Seeds 0.7–0.8 mm long, reniform.</p><fig id="F27" position="float" orientation="portrait"><object-id xmlns:xlink="http://www.w3.org/1999/xlink" content-type="doi" xlink:type="simple">10.3897/phytokeys.216.91032.figure27</object-id><object-id xmlns:xlink="http://www.w3.org/1999/xlink" content-type="arpha" xlink:type="simple">71567FAC-38C1-55C4-9CF4-5DAB98079FEC</object-id><label>Figure 27.</label><caption><p><italic><tp:taxon-name><tp:taxon-name-part taxon-name-part-type="genus" reg="Microlicia">Microlicia</tp:taxon-name-part><tp:taxon-name-part taxon-name-part-type="species" reg="pithyoides">pithyoides</tp:taxon-name-part></tp:taxon-name></italic><bold>A</bold> habit <bold>B</bold> detail of nodes and internodes <bold>C</bold> leaf abaxial surface <bold>D</bold> bracteole abaxial surface <bold>E</bold> floral bud <bold>F</bold> flower in lateral view <bold>G</bold> petal adaxial surface <bold>H</bold> antesepalous stamen <bold>I</bold> antepetalous stamen <bold>J</bold> capsule enveloped by the hypanthium <bold>K</bold> capsule in cross section. Drawn from Pacifico 295 (CAS).</p></caption><graphic xmlns:xlink="http://www.w3.org/1999/xlink" xlink:href="phytokeys-216-001_article-91032__-g027.jpg" position="float" orientation="portrait" xlink:type="simple" id="oo_784278.jpg"><uri content-type="original_file" xlink:type="simple">https://binary.pensoft.net/fig/784278</uri></graphic></fig></tp:treatment-sec><tp:treatment-sec sec-type="material" id="SECID0EM2DK"><title>Specimens examined.</title><p><bold>Brazil. Minas Gerais</bold>: Catas Altas Municipality, Serra do Caraça, Oliveira 382 (BHCB, RB), Pacifico 295 (CAS, HUEM, SPF); Unknown municipality in Minas Gerais State, Serra do Caraça. Glaziou 14746 (BR, C, K, P, R), Glaziou 19239 (K, P), Sellow 1316 (lectotype: K [K00530665; isolectotypes: F-BN016638-photo, P [P00723396], P [P00723397]), Sellow s.n. (K [K00957781, K [K00957783]), Weddell s.n. (P [P005317975]).</p></tp:treatment-sec><tp:treatment-sec sec-type="distribution" id="SECID0EU2DK"><title>Distribution, habitat and elevation range.</title><p>Known only from Minas Gerais State (Fig. <xref ref-type="fig" rid="F25">25B</xref>), where it is probably endemic to the Serra do Caraça. <italic><tp:taxon-name><tp:taxon-name-part taxon-name-part-type="genus" reg="Microlicia">Microlicia</tp:taxon-name-part><tp:taxon-name-part taxon-name-part-type="species" reg="pithyoides">pithyoides</tp:taxon-name-part></tp:taxon-name></italic> grows on quartzitic campo rupestre exposed to full sun at elevations between 1827 and 2072 m. It is the only species in the clade that reaches the highest peak in Cadeia do Espinhaço, the Pico do Sol in Catas Altas Municipality (elev. 2,072 m) (personal observation by R. Pacifico).</p></tp:treatment-sec><tp:treatment-sec sec-type="Conservation" id="SECID0EJ3DK"><title>Conservation.</title><p><italic><tp:taxon-name><tp:taxon-name-part taxon-name-part-type="genus" reg="Microlicia">Microlicia</tp:taxon-name-part><tp:taxon-name-part taxon-name-part-type="species" reg="pithyoides">pithyoides</tp:taxon-name-part></tp:taxon-name></italic> species is the least collected species of the <italic><tp:taxon-name><tp:taxon-name-part taxon-name-part-type="genus" reg="Trembleya">Trembleya</tp:taxon-name-part></tp:taxon-name></italic> s.s. clade and apparently has the narrowest distribution. Less than 10 collections of this species are housed in herbaria. It had not been collected for more than a hundred years until it was re-discovered in 2009 (<italic>Oliveira 382</italic>). As all coordinates available for <italic><tp:taxon-name><tp:taxon-name-part taxon-name-part-type="genus" reg="Microlicia">M.</tp:taxon-name-part><tp:taxon-name-part taxon-name-part-type="species" reg="pithyoides">pithyoides</tp:taxon-name-part></tp:taxon-name></italic> refer to the same population, we were unable to calculate its <abbrev xmlns:xlink="http://www.w3.org/1999/xlink" xlink:title="Extent of Occurrence" id="ABBRID0EO4DK" xlink:type="simple">EOO</abbrev>. The <abbrev xmlns:xlink="http://www.w3.org/1999/xlink" xlink:title="Area of Occupancy" id="ABBRID0ES4DK" xlink:type="simple">AOO</abbrev> is 4 km<sup>2</sup>. The only population known of this species occurs inside a private protected area, the RPPN Serra do Caraça (Natural Heritage Private Reserve). The type material was probably collected at the Serra de Capanema in Santa Bárbara Municipality. Currently, this locality is also part of a private property. We are not aware of recent collections of <italic><tp:taxon-name><tp:taxon-name-part taxon-name-part-type="genus" reg="Microlicia">M.</tp:taxon-name-part><tp:taxon-name-part taxon-name-part-type="species" reg="pithyoides">pithyoides</tp:taxon-name-part></tp:taxon-name></italic> from the Serra de Capanema. Overall, the vegetation of Serra do Caraça is largely intact and affords a good measure of protection for the populations of <italic><tp:taxon-name><tp:taxon-name-part taxon-name-part-type="genus" reg="Microlicia">M.</tp:taxon-name-part><tp:taxon-name-part taxon-name-part-type="species" reg="pithyoides">pithyoides</tp:taxon-name-part></tp:taxon-name></italic>. This species is considered Critically Endangered by the Brazilian Government (<xref ref-type="bibr" rid="B26">Brasília 2014</xref>). Based on criterion B of the <xref ref-type="bibr" rid="B61">IUCN (2019)</xref>, we concur with this assessment: (CR): B1ab(iii).</p></tp:treatment-sec><tp:treatment-sec sec-type="Recognition and affinities" id="SECID0EW5DK"><title>Recognition and affinities.</title><p><italic><tp:taxon-name><tp:taxon-name-part taxon-name-part-type="genus" reg="Microlicia">Microlicia</tp:taxon-name-part><tp:taxon-name-part taxon-name-part-type="species" reg="pithyoides">pithyoides</tp:taxon-name-part></tp:taxon-name></italic> can be recognised by its narrow leaves that are 0.5–1.4 mm wide, 1-nerved from the base, inflorescences reduced to solitary flowers, magenta petals and stamens with bicoloured anthers. In morphology, it is most like <italic><tp:taxon-name><tp:taxon-name-part taxon-name-part-type="genus" reg="Microlicia">M.</tp:taxon-name-part><tp:taxon-name-part taxon-name-part-type="species" reg="rosmarinoides">rosmarinoides</tp:taxon-name-part></tp:taxon-name></italic>, the only congener with leaves that are 1-nerved from the base. <italic><tp:taxon-name><tp:taxon-name-part taxon-name-part-type="genus" reg="Microlicia">Microlicia</tp:taxon-name-part><tp:taxon-name-part taxon-name-part-type="species" reg="rosmarinoides">rosmarinoides</tp:taxon-name-part></tp:taxon-name></italic> also shares with <italic><tp:taxon-name><tp:taxon-name-part taxon-name-part-type="genus" reg="Microlicia">M.</tp:taxon-name-part><tp:taxon-name-part taxon-name-part-type="species" reg="pithyoides">pithyoides</tp:taxon-name-part></tp:taxon-name></italic> the solitary flowers with subulate calyx lobes and the overall shape of its stamens. <italic><tp:taxon-name><tp:taxon-name-part taxon-name-part-type="genus" reg="Microlicia">Microlicia</tp:taxon-name-part><tp:taxon-name-part taxon-name-part-type="species" reg="pithyoides">pithyoides</tp:taxon-name-part></tp:taxon-name></italic> differs from <italic><tp:taxon-name><tp:taxon-name-part taxon-name-part-type="genus" reg="Microlicia">M.</tp:taxon-name-part><tp:taxon-name-part taxon-name-part-type="species" reg="rosmarinoides">rosmarinoides</tp:taxon-name-part></tp:taxon-name></italic> by the leaves with the mid-vein thickened (vs. not thickened), magenta petals (vs. yellow) and stamens with anthers vinaceous and yellow (vs. all anthers yellow to orange). Both species occur in central Minas Gerais State, but their distributions do not overlap; <italic><tp:taxon-name><tp:taxon-name-part taxon-name-part-type="genus" reg="Microlicia">M.</tp:taxon-name-part><tp:taxon-name-part taxon-name-part-type="species" reg="rosmarinoides">rosmarinoides</tp:taxon-name-part></tp:taxon-name></italic> has never been collected on the Serra do Caraça.</p><p><italic><tp:taxon-name><tp:taxon-name-part taxon-name-part-type="genus" reg="Microlicia">Microlicia</tp:taxon-name-part><tp:taxon-name-part taxon-name-part-type="species" reg="calycina">calycina</tp:taxon-name-part></tp:taxon-name></italic> is also morphologically similar. It shares with <italic><tp:taxon-name><tp:taxon-name-part taxon-name-part-type="genus" reg="Microlicia">M.</tp:taxon-name-part><tp:taxon-name-part taxon-name-part-type="species" reg="pithyoides">pithyoides</tp:taxon-name-part></tp:taxon-name></italic> the narrow leaves, solitary flowers (sometimes simple dichasia only in <italic><tp:taxon-name><tp:taxon-name-part taxon-name-part-type="genus" reg="Microlicia">M.</tp:taxon-name-part><tp:taxon-name-part taxon-name-part-type="species" reg="calycina">calycina</tp:taxon-name-part></tp:taxon-name></italic>), magenta petals and stamens with bicoloured anthers. <italic><tp:taxon-name><tp:taxon-name-part taxon-name-part-type="genus" reg="Microlicia">Microlicia</tp:taxon-name-part><tp:taxon-name-part taxon-name-part-type="species" reg="pithyoides">pithyoides</tp:taxon-name-part></tp:taxon-name></italic> may be differentiated by its leaf blades (oblong to lanceolate) 0.5–1.4 mm wide (vs. 2–9 mm wide), 1-nerved from the base (vs. 3-nerved) with tertiaries not evident (vs. evident) and shorter calyx lobes 2.5–3.0 mm long (vs. 3.5–4.2 mm long). Both <italic><tp:taxon-name><tp:taxon-name-part taxon-name-part-type="genus" reg="Microlicia">M.</tp:taxon-name-part><tp:taxon-name-part taxon-name-part-type="species" reg="calycina">calycina</tp:taxon-name-part></tp:taxon-name></italic> and <italic><tp:taxon-name><tp:taxon-name-part taxon-name-part-type="genus" reg="Microlicia">M.</tp:taxon-name-part><tp:taxon-name-part taxon-name-part-type="species" reg="pithyoides">pithyoides</tp:taxon-name-part></tp:taxon-name></italic> occur sympatrically on the Serra do Caraça, but only <italic><tp:taxon-name><tp:taxon-name-part taxon-name-part-type="genus" reg="Microlicia">M.</tp:taxon-name-part><tp:taxon-name-part taxon-name-part-type="species" reg="pithyoides">pithyoides</tp:taxon-name-part></tp:taxon-name></italic> occurs on the highest peak in that mountain range. In fact, <italic><tp:taxon-name><tp:taxon-name-part taxon-name-part-type="genus" reg="Microlicia">M.</tp:taxon-name-part><tp:taxon-name-part taxon-name-part-type="species" reg="pithyoides">pithyoides</tp:taxon-name-part></tp:taxon-name></italic> apparently prefers slightly higher elevations since it has only been collected between 1827 and 2072 m (vs. 1692–1920 m for <italic><tp:taxon-name><tp:taxon-name-part taxon-name-part-type="genus" reg="Microlicia">M.</tp:taxon-name-part><tp:taxon-name-part taxon-name-part-type="species" reg="calycina">calycina</tp:taxon-name-part></tp:taxon-name></italic>).</p></tp:treatment-sec><tp:treatment-sec sec-type="notes" id="SECID0EOEEK"><title>Notes.</title><p>Recent collections of <italic><tp:taxon-name><tp:taxon-name-part taxon-name-part-type="genus" reg="Microlicia">M.</tp:taxon-name-part><tp:taxon-name-part taxon-name-part-type="species" reg="pithyoides">pithyoides</tp:taxon-name-part></tp:taxon-name></italic> (<italic>Oliveira 382</italic>, <italic>Pacifico 295</italic>) have leaves with blades that are 8–12 mm long. These measurements bridge those given in the protologues of varieties <italic><tp:taxon-name><tp:taxon-name-part taxon-name-part-type="genus" reg="Trembleya"/><tp:taxon-name-part taxon-name-part-type="species" reg="pithyoides">pithyoides</tp:taxon-name-part></tp:taxon-name></italic> (8–10 mm long) and <italic><tp:taxon-name><tp:taxon-name-part taxon-name-part-type="genus" reg="Trembleya"/><tp:taxon-name-part taxon-name-part-type="species" reg="major">major</tp:taxon-name-part></tp:taxon-name></italic> (12–20 mm long). We consider these size differences to represent a continuum and here relegate <tp:taxon-name><tp:taxon-name-part taxon-name-part-type="genus" reg="Trembleya"/><tp:taxon-name-part taxon-name-part-type="species" reg="pithyoides"/><tp:taxon-name-part taxon-name-part-type="infraspecific-rank">var.</tp:taxon-name-part><tp:taxon-name-part taxon-name-part-type="variety" reg="major">major</tp:taxon-name-part></tp:taxon-name> to synonymy.</p></tp:treatment-sec><tp:treatment-sec><!--Section generated to contain objects referenced in tp:taxon-treatment.--><fig id="F25" position="float" orientation="portrait"><object-id xmlns:xlink="http://www.w3.org/1999/xlink" content-type="doi" xlink:type="simple">10.3897/phytokeys.216.91032.figure25</object-id><object-id xmlns:xlink="http://www.w3.org/1999/xlink" content-type="arpha" xlink:type="simple">B70874E0-E1CB-54D2-B8D7-F35F8354F405</object-id><label>Figure 25.</label><caption><p>Geographic distribution of species of the <italic><tp:taxon-name><tp:taxon-name-part taxon-name-part-type="genus" reg="Trembleya">Trembleya</tp:taxon-name-part></tp:taxon-name></italic> s.s. clade of <italic><tp:taxon-name><tp:taxon-name-part taxon-name-part-type="genus" reg="Microlicia">Microlicia</tp:taxon-name-part></tp:taxon-name></italic><bold>A</bold> distributions of <italic><tp:taxon-name><tp:taxon-name-part taxon-name-part-type="genus" reg="Microlicia">M.</tp:taxon-name-part><tp:taxon-name-part taxon-name-part-type="species" reg="parviflora">parviflora</tp:taxon-name-part></tp:taxon-name></italic> and <italic><tp:taxon-name><tp:taxon-name-part taxon-name-part-type="genus" reg="Microlicia">M.</tp:taxon-name-part><tp:taxon-name-part taxon-name-part-type="species" reg="tridentata">tridentata</tp:taxon-name-part></tp:taxon-name></italic><bold>B</bold> distributions of <italic><tp:taxon-name><tp:taxon-name-part taxon-name-part-type="genus" reg="Microlicia">M.</tp:taxon-name-part><tp:taxon-name-part taxon-name-part-type="species" reg="pentagona">pentagona</tp:taxon-name-part></tp:taxon-name></italic>, <italic><tp:taxon-name><tp:taxon-name-part taxon-name-part-type="genus" reg="Microlicia">M.</tp:taxon-name-part><tp:taxon-name-part taxon-name-part-type="species" reg="pithyoides">pithyoides</tp:taxon-name-part></tp:taxon-name></italic> and <italic><tp:taxon-name><tp:taxon-name-part taxon-name-part-type="genus" reg="Microlicia">M.</tp:taxon-name-part><tp:taxon-name-part taxon-name-part-type="species" reg="rosmarinoides">rosmarinoides</tp:taxon-name-part></tp:taxon-name></italic>.</p></caption><graphic xmlns:xlink="http://www.w3.org/1999/xlink" xlink:href="phytokeys-216-001_article-91032__-g025.jpg" position="float" orientation="portrait" xlink:type="simple" id="oo_784276.jpg"><uri content-type="original_file" xlink:type="simple">https://binary.pensoft.net/fig/784276</uri></graphic></fig></tp:treatment-sec><ref-list><ref id="B26"><mixed-citation xmlns:xlink="http://www.w3.org/1999/xlink" xlink:type="simple">Brasília (<year>2014</year>) DOU Diário Oficial da União. Publicado no D.O.U. de 17 de dezembro de 2014.</mixed-citation></ref><ref id="B61"><mixed-citation xmlns:xlink="http://www.w3.org/1999/xlink" xlink:type="simple">IUCN (<year>2019</year>) Guidelines for using the IUCN Red List Categories and Criteria. Version 14. Prepared by the Standards and Petitions Subcommittee. <ext-link xlink:type="simple" ext-link-type="uri" xlink:href="http://www.iucnredlist.org/documents/RedListGuidelines.pdf">http://www.iucnredlist.org/documents/RedListGuidelines.pdf</ext-link> [accessed May 2021]</mixed-citation></ref></ref-list></tp:taxon-treatment>
