# Supplementary material for: ﻿Systematics of the Trembleya sensu stricto clade of Microlicia (Melastomataceae, Lavoisiereae)
Source: PhytoKeys. 2022 Dec 20;216:1–101. doi: 10.3897/phytokeys.216.91032 (PMC9836420; doi:10.3897/phytokeys.216.91032)
Supplement: XML Treatment for Microlicia trembleyiformis [file phytokeys.216.91032-treatment11.xml]

<!DOCTYPE tp:taxon-treatment
  PUBLIC "-//TaxonX//DTD Taxonomic Treatment Publishing DTD v0 20100105//EN" "tax-treatment-NSO.dtd">
<tp:taxon-treatment xmlns:tp="http://www.plazi.org/taxpub"><tp:treatment-meta><kwd-group><label>Taxon classification</label><kwd>
              <named-content content-type="kingdom">Plantae</named-content>
            </kwd><kwd>
              <named-content content-type="order">Myrtales</named-content>
            </kwd><kwd>
              <named-content content-type="family">Melastomataceae</named-content>
            </kwd></kwd-group><mixed-citation publication-type="journal"><person-group><name><surname>Pacifico</surname><given-names>Ricardo</given-names></name><name><surname>Almeda</surname><given-names>Frank</given-names></name><name><surname>Penneys</surname><given-names>Darin S.</given-names></name><name><surname>Fidanza</surname><given-names>Karina</given-names></name></person-group><article-title>﻿Systematics of the <italic><tp:taxon-name><tp:taxon-name-part taxon-name-part-type="genus" reg="Trembleya">Trembleya</tp:taxon-name-part></tp:taxon-name></italic> sensu stricto clade of <italic><tp:taxon-name><tp:taxon-name-part taxon-name-part-type="genus" reg="Microlicia">Microlicia</tp:taxon-name-part></tp:taxon-name></italic> (<tp:taxon-name><tp:taxon-name-part taxon-name-part-type="family">Melastomataceae</tp:taxon-name-part></tp:taxon-name>, <tp:taxon-name><tp:taxon-name-part taxon-name-part-type="tribe">Lavoisiereae</tp:taxon-name-part></tp:taxon-name>)</article-title><source>PhytoKeys</source><day>20</day><month>12</month><year>2022</year><volume>216</volume><fpage>1</fpage><lpage>101</lpage><pub-id pub-id-type="doi">10.3897/phytokeys.216.91032</pub-id></mixed-citation></tp:treatment-meta><tp:nomenclature><label>﻿10.</label><tp:taxon-name>
            <object-id xmlns:xlink="http://www.w3.org/1999/xlink" content-type="arpha" xlink:type="simple">B63009A7-DA81-5549-9E75-68CE994BB394</object-id>
            <tp:taxon-name-part taxon-name-part-type="genus" reg="Microlicia">Microlicia</tp:taxon-name-part>
            <tp:taxon-name-part taxon-name-part-type="species" reg="trembleyiformis">trembleyiformis</tp:taxon-name-part>
          </tp:taxon-name><tp:taxon-authority>Naudin, Ann. Sci. Nat., Bot. Sér. 3, 3: 172. 1845.</tp:taxon-authority><xref ref-type="fig" rid="F29">Fig. 29</xref></tp:nomenclature><tp:treatment-sec sec-type="material" id="SECID0EUPEK"><title>Type.</title><p>Brazil. “Minas Geraes, in campis circa urbem Villa Ricca frequens” [Minas Gerais, Ouro Preto], 1816–1821, [catal. B1, n° 160] <italic>A. Saint-Hilaire s.n.</italic> (lectotype, first-step designated by <xref ref-type="bibr" rid="B76">Martin and Cremers (2007)</xref>, second-step designated here: P [P002297746]!; isolectotype: F [F0360366]!; image of lectotype is available at <ext-link xmlns:xlink="http://www.w3.org/1999/xlink" xlink:type="simple" ext-link-type="uri" xlink:href="http://coldb.mnhn.fr/catalognumber/mnhn/p/p02297746">http://coldb.mnhn.fr/catalognumber/mnhn/p/p02297746</ext-link>).</p></tp:treatment-sec><tp:treatment-sec sec-type="description" id="SECID0EFQEK"><title>Description.</title><p>Erect shrubs 0.5–1.0 m tall. Branchlets quadrangular, glandular-punctate and sparsely covered with eglandular trichomes 0.1–0.5, light green (when fresh). Internodes 0.2–1.1 cm long, angles with narrow wings ca. 0.2 mm wide. Petioles 0.3–1.4 mm long. Leaf blades 4–25 mm long, 1.5–12 mm wide, papyraceous (when dry), ovate or elliptic, both surfaces green (when fresh), adaxial surface blackened and abaxial surface pale green to pale brown (when dry), discoloured (when dry), base rounded or attenuate, apex acute or obtuse, margin flat, slighly serrulate and ciliate with eglandular trichomes 0.1–0.4 mm long, 5-nerved from the base, one pair of acrodromous veins and one pair of tenuous veins close to the margin, tertiaries evident on the abaxial surface, nearly perpendicular to the mid-vein, little reticulate and branching apically, adaxial surface glandular-punctate, abaxial surface densely glandular-punctate and sparsely covered with eglandular trichomes 0.1–0.5 mm long around the veins. Inflorescences reduced to solitary flowers on the aplical region of the branches. Bracts absent. Bracteoles (at anthesis) with petioles 0.3–0.5 mm long, blades 2.4–6.1 mm long, 1.0–3.2 mm wide, ovate or elliptic, base cuneate, apex acute to obtuse, margin slightly serrulate and ciliate with eglandular trichomes 0.1–0.4 mm long, 3-nerved, indumentum like that of the principal leaves. Flowers 5-merous, pedicels (at anthesis) 0.7–1.9 mm long. Hypanthia (at anthesis) 2.2–2.6 mm long, 1.8–2.2 mm wide at the torus, campanulate to urceolate, light green (when fresh), externally glandular-punctate and sparsely covered with eglandular trichomes 0.1–0.5. Calyx tubes 0.2–0.4 mm long. Calyx lobes (at anthesis) 1.5–2.1 mm long, 0.5–0.7 mm wide at the base, narrowly triangular, apex acute, margin entire, (when fresh) light green, externally like the hypanthia. Petals 6.1–7.9 mm long, 3.0–3.5 mm wide, magenta, obovate, apex acute, margin entire and glabrous, both surfaces glabrous. Stamens 10, strongly dimorphic. Larger (antesepalous) stamens 5, filaments 1.5–3.0 mm long, pink, pedoconnectives 1.9–2.9 mm long, pink, appendages 1.0–1.5 mm long, yellow, apex bilobate, thecae (excluding rostra) 1.0–1.5 mm long, purple, oblong, rostra 0.2–0.3 mm long, the circular pores ca. 0.2 mm wide. Smaller (antepetalous) stamens 5, filaments 1.5–2.0 mm long, pink, pedoconnectives 0.8–1.2 mm long, yellow, inconspicuous appendages ca. 0.1 mm long, yellow, apex emarginate, thecae (excluding rostra) 0.7–1.1 mm long, yellow, oblong, rostra 0.2–0.3 mm long, the circular pores ca. 0.2 mm wide. Ovary 1.8–2.0 mm long, 1.9–2.1 mm wide, globose, 3–5-locular. Style 3.7–4.2 mm long, pink. Capsules (at maturity) 2.5–3.4 mm long, 2.4–3.0 mm wide, globose, initially enveloped by the hypanthium, torus constricted at the apex, fruiting calyx tubes 0.3–0.4 mm long, fruiting calyx lobes 2.4–2.9 mm long, not thickened. Seeds not seen.</p><fig id="F29" position="float" orientation="portrait"><object-id xmlns:xlink="http://www.w3.org/1999/xlink" content-type="doi" xlink:type="simple">10.3897/phytokeys.216.91032.figure29</object-id><object-id xmlns:xlink="http://www.w3.org/1999/xlink" content-type="arpha" xlink:type="simple">AC41932C-9F07-5CA7-A19B-60FD575A77C4</object-id><label>Figure 29.</label><caption><p><italic><tp:taxon-name><tp:taxon-name-part taxon-name-part-type="genus" reg="Microlicia">Microlicia</tp:taxon-name-part><tp:taxon-name-part taxon-name-part-type="species" reg="trembleyiformis">trembleyiformis</tp:taxon-name-part></tp:taxon-name></italic><bold>A</bold> habit <bold>B</bold> detail of nodes and internodes <bold>C</bold> leaf abaxial surface <bold>D</bold> leaf adaxial surface <bold>E</bold> bracteole abaxial surface <bold>F</bold> floral bud <bold>G</bold> flower in lateral view <bold>H</bold> petal adaxial surface <bold>I</bold> antesepalous stamen <bold>J</bold> antepetalous stamen <bold>K</bold> gynoecium <bold>L</bold> capsule enveloped by the hypanthium. Drawn from Duarte 2767 (US).</p></caption><graphic xmlns:xlink="http://www.w3.org/1999/xlink" xlink:href="phytokeys-216-001_article-91032__-g029.jpg" position="float" orientation="portrait" xlink:type="simple" id="oo_784280.jpg"><uri content-type="original_file" xlink:type="simple">https://binary.pensoft.net/fig/784280</uri></graphic></fig></tp:treatment-sec><tp:treatment-sec sec-type="distribution" id="SECID0E1REK"><title>Distribution, habitat and elevation range.</title><p><italic><tp:taxon-name><tp:taxon-name-part taxon-name-part-type="genus" reg="Microlicia">Microlicia</tp:taxon-name-part><tp:taxon-name-part taxon-name-part-type="species" reg="trembleyiformis">trembleyiformis</tp:taxon-name-part></tp:taxon-name></italic> is known from quartzitic campo rupestre, Cerrado and veredas (palm swamps) at Ouro Preto, Serra da Canastra, Uberlândia and Patrocínio (in Minas Gerais State) and campos de altitude in Serra Negra (Itatiaia), Rio de Janeiro State (Fig. <xref ref-type="fig" rid="F19">19B</xref>). On Serra da Canastra, it was collected on sandy soils near streams, exposed to full sun, at elevations between 786 and 1300 m. Collections from Ouro Preto and Serra Negra lack additional habitat information.</p></tp:treatment-sec><tp:treatment-sec sec-type="Conservation" id="SECID0EPSEK"><title>Conservation.</title><p>This species is known from about 10 specimens. It is a little-collected species that, however, has a comparatively wide distributional range. The <abbrev xmlns:xlink="http://www.w3.org/1999/xlink" xlink:title="Extent of Occurrence" id="ABBRID0EVSEK" xlink:type="simple">EOO</abbrev> is 92,214.048 km<sup>2</sup>, a value that would indicate a Least Concern conservation status if criterion B of <xref ref-type="bibr" rid="B61">IUCN (2019)</xref> was applied. However, the <abbrev xmlns:xlink="http://www.w3.org/1999/xlink" xlink:title="Area of Occupancy" id="ABBRID0E6SEK" xlink:type="simple">AOO</abbrev> of 24 km<sup>2</sup> matches a status of Endangered in accordance with the same criterion. Both <abbrev xmlns:xlink="http://www.w3.org/1999/xlink" xlink:title="Extent of Occurrence" id="ABBRID0EFTEK" xlink:type="simple">EOO</abbrev> and <abbrev xmlns:xlink="http://www.w3.org/1999/xlink" xlink:title="Area of Occupancy" id="ABBRID0EJTEK" xlink:type="simple">AOO</abbrev> requirements have to be fulfilled for the correct use of criterion B. Thus, we recommend a status of Least Concern (<abbrev xmlns:xlink="http://www.w3.org/1999/xlink" xlink:title="Least Concern" id="ABBRID0ENTEK" xlink:type="simple">LC</abbrev>) for <italic><tp:taxon-name><tp:taxon-name-part taxon-name-part-type="genus" reg="Microlicia">M.</tp:taxon-name-part><tp:taxon-name-part taxon-name-part-type="species" reg="trembleyiformis">trembleyiformis</tp:taxon-name-part></tp:taxon-name></italic>. We suspect that this species occurs in low population densities. Some populations of <italic><tp:taxon-name><tp:taxon-name-part taxon-name-part-type="genus" reg="Microlicia">M.</tp:taxon-name-part><tp:taxon-name-part taxon-name-part-type="species" reg="trembleyiformis">trembleyiformis</tp:taxon-name-part></tp:taxon-name></italic> are protected in the Parque Nacional da Serra da Canastra.</p></tp:treatment-sec><tp:treatment-sec sec-type="Recognition and affinities" id="SECID0EHUEK"><title>Recognition and affinities.</title><p><italic><tp:taxon-name><tp:taxon-name-part taxon-name-part-type="genus" reg="Microlicia">Microlicia</tp:taxon-name-part><tp:taxon-name-part taxon-name-part-type="species" reg="trembleyiformis">trembleyiformis</tp:taxon-name-part></tp:taxon-name></italic> can be recognised by its elliptic to ovate leaves that are 5-nerved from the base and solitary flowers with narrowly-triangular calyx lobes 1.5–2.1 mm long. In morphology, it is closest to <italic><tp:taxon-name><tp:taxon-name-part taxon-name-part-type="genus" reg="Microlicia">M.</tp:taxon-name-part><tp:taxon-name-part taxon-name-part-type="species" reg="parviflora">parviflora</tp:taxon-name-part></tp:taxon-name></italic> and more distantly to <italic><tp:taxon-name><tp:taxon-name-part taxon-name-part-type="genus" reg="Microlicia">M.</tp:taxon-name-part><tp:taxon-name-part taxon-name-part-type="species" reg="altoparaisensis">altoparaisensis</tp:taxon-name-part></tp:taxon-name></italic> (see notes under these species for comparisons). <italic><tp:taxon-name><tp:taxon-name-part taxon-name-part-type="genus" reg="Microlicia">Microlicia</tp:taxon-name-part><tp:taxon-name-part taxon-name-part-type="species" reg="pentagona">pentagona</tp:taxon-name-part></tp:taxon-name></italic> is the only congener that shares with <italic><tp:taxon-name><tp:taxon-name-part taxon-name-part-type="genus" reg="Microlicia">M.</tp:taxon-name-part><tp:taxon-name-part taxon-name-part-type="species" reg="trembleyiformis">trembleyiformis</tp:taxon-name-part></tp:taxon-name></italic> both the leaves 5-nerved from the base and solitary flowers. <italic><tp:taxon-name><tp:taxon-name-part taxon-name-part-type="genus" reg="Microlicia">Microlicia</tp:taxon-name-part><tp:taxon-name-part taxon-name-part-type="species" reg="trembleyiformis">trembleyiformis</tp:taxon-name-part></tp:taxon-name></italic> differs in having leaves that are papyraceous when dry (vs. chartaceous to coriaceous in <italic><tp:taxon-name><tp:taxon-name-part taxon-name-part-type="genus" reg="Microlicia">M.</tp:taxon-name-part><tp:taxon-name-part taxon-name-part-type="species" reg="pentagona">pentagona</tp:taxon-name-part></tp:taxon-name></italic>), the margin is ciliate with eglandular trichomes 0.1–0.4 mm long (vs. glabrous to minutely granulose) and the shorter calyx lobes are 1.5–2.1 mm long (vs. 6.2–8.5 mm long) and tenuous in fruit (vs. thickened). Amongst the compared species, only <italic><tp:taxon-name><tp:taxon-name-part taxon-name-part-type="genus" reg="Microlicia">M.</tp:taxon-name-part><tp:taxon-name-part taxon-name-part-type="species" reg="parviflora">parviflora</tp:taxon-name-part></tp:taxon-name></italic> occurs in Ouro Preto, Serra da Canastra and Serra Negra, where sympatry with <italic><tp:taxon-name><tp:taxon-name-part taxon-name-part-type="genus" reg="Microlicia">M.</tp:taxon-name-part><tp:taxon-name-part taxon-name-part-type="species" reg="trembleyiformis">trembleyiformis</tp:taxon-name-part></tp:taxon-name></italic> is possible.</p></tp:treatment-sec><tp:treatment-sec sec-type="notes" id="SECID0EQXEK"><title>Notes.</title><p>According to <xref ref-type="bibr" rid="B85">Naudin (1845)</xref>, this species was frequent in Ouro Preto Municipality, although we are not aware of any recent collections from that region. <xref ref-type="bibr" rid="B85">Naudin (1845)</xref> justified the placement of <italic><tp:taxon-name><tp:taxon-name-part taxon-name-part-type="genus" reg="Microlicia">M.</tp:taxon-name-part><tp:taxon-name-part taxon-name-part-type="species" reg="trembleyiformis">trembleyiformis</tp:taxon-name-part></tp:taxon-name></italic> in <italic><tp:taxon-name><tp:taxon-name-part taxon-name-part-type="genus" reg="Microlicia">Microlicia</tp:taxon-name-part></tp:taxon-name></italic> because the type had 3-locular ovaries. Recent collections of <italic><tp:taxon-name><tp:taxon-name-part taxon-name-part-type="genus" reg="Microlicia">M.</tp:taxon-name-part><tp:taxon-name-part taxon-name-part-type="species" reg="trembleyiformis">trembleyiformis</tp:taxon-name-part></tp:taxon-name></italic> have 3–5-locular ovaries (e.g. <italic>Porto 2834</italic>). In the Parque Nacional da Serra da Canastra, <italic><tp:taxon-name><tp:taxon-name-part taxon-name-part-type="genus" reg="Microlicia">M.</tp:taxon-name-part><tp:taxon-name-part taxon-name-part-type="species" reg="trembleyiformis">trembleyiformis</tp:taxon-name-part></tp:taxon-name></italic> is known from only a few individuals that consistently have 3-locular ovaries (<xref ref-type="bibr" rid="B119">Romero 2000</xref>).</p></tp:treatment-sec><tp:treatment-sec sec-type="material" id="SECID0EMZEK"><title>Specimens examined.</title><p><bold>Brazil. Minas Gerais</bold>: Capitólio Municipality, estrada para Cachoeira Fecho da Serra, Romero et al. 7550 (HUFU, US); Ouro Preto Municipality, [catal. B1, n° 160] <italic>Saint-Hilaire s.n.</italic> (lectotype: P [P002297746]!; isolectotype: F [F0360366]); São Roque de Minas Municipality, Serra da Canastra, Nakajima et al. 1476 (HUFU, US), Romero &amp; Nakajima 3593 (HUFU, K, UEC), Romero 4157 (BHCB, F, HUFU), Santos 411 (HUFU, K); Serra do Salitre Municipality, Serra de Catiara, Duarte 2767 (BHCB, US); Uberlândia Municipality, Clube Caça e Pesca Itororó, Romero et al. 8689 (HUFU), Romero et. al. 8694 (HUFU); unknown municipality in Minas Gerais State, Glaziou 19221 (K, P). <bold>Rio de Janeiro</bold>: Itatiaia Municipality, Serra Negra, Porto 2834 (NY, RB, US).</p></tp:treatment-sec><tp:treatment-sec><!--Section generated to contain objects referenced in tp:taxon-treatment.--><fig id="F19" position="float" orientation="portrait"><object-id xmlns:xlink="http://www.w3.org/1999/xlink" content-type="doi" xlink:type="simple">10.3897/phytokeys.216.91032.figure19</object-id><object-id xmlns:xlink="http://www.w3.org/1999/xlink" content-type="arpha" xlink:type="simple">AA4D69DC-7688-5DA2-98F2-0D02895D170E</object-id><label>Figure 19.</label><caption><p>Geographic distribution of species of the <italic><tp:taxon-name><tp:taxon-name-part taxon-name-part-type="genus" reg="Trembleya">Trembleya</tp:taxon-name-part></tp:taxon-name></italic> s.s. clade of <italic><tp:taxon-name><tp:taxon-name-part taxon-name-part-type="genus" reg="Microlicia">Microlicia</tp:taxon-name-part></tp:taxon-name></italic><bold>A</bold> distributions of <italic><tp:taxon-name><tp:taxon-name-part taxon-name-part-type="genus" reg="Microlicia">M.</tp:taxon-name-part><tp:taxon-name-part taxon-name-part-type="species" reg="altoparaisensis">altoparaisensis</tp:taxon-name-part></tp:taxon-name></italic>, <italic><tp:taxon-name><tp:taxon-name-part taxon-name-part-type="genus" reg="Microlicia">M.</tp:taxon-name-part><tp:taxon-name-part taxon-name-part-type="species" reg="calycina">calycina</tp:taxon-name-part></tp:taxon-name></italic>, <italic><tp:taxon-name><tp:taxon-name-part taxon-name-part-type="genus" reg="Microlicia">M.</tp:taxon-name-part><tp:taxon-name-part taxon-name-part-type="species" reg="chamissoana">chamissoana</tp:taxon-name-part></tp:taxon-name></italic> and <italic><tp:taxon-name><tp:taxon-name-part taxon-name-part-type="genus" reg="Microlicia">M.</tp:taxon-name-part><tp:taxon-name-part taxon-name-part-type="species" reg="flaviflora">flaviflora</tp:taxon-name-part></tp:taxon-name></italic><bold>B</bold> distributions of <italic><tp:taxon-name><tp:taxon-name-part taxon-name-part-type="genus" reg="Microlicia">M.</tp:taxon-name-part><tp:taxon-name-part taxon-name-part-type="species" reg="laniflora">laniflora</tp:taxon-name-part></tp:taxon-name></italic> and <italic><tp:taxon-name><tp:taxon-name-part taxon-name-part-type="genus" reg="Microlicia">M.</tp:taxon-name-part><tp:taxon-name-part taxon-name-part-type="species" reg="trembleyiformis">trembleyiformis</tp:taxon-name-part></tp:taxon-name></italic>.</p></caption><graphic xmlns:xlink="http://www.w3.org/1999/xlink" xlink:href="phytokeys-216-001_article-91032__-g019.jpg" position="float" orientation="portrait" xlink:type="simple" id="oo_784270.jpg"><uri content-type="original_file" xlink:type="simple">https://binary.pensoft.net/fig/784270</uri></graphic></fig></tp:treatment-sec><ref-list><ref id="B76"><mixed-citation xmlns:xlink="http://www.w3.org/1999/xlink" xlink:type="simple"><person-group><name name-style="western"><surname>Martin</surname><given-names>CV</given-names></name><name name-style="western"><surname>Cremers</surname><given-names>G</given-names></name></person-group> (<year>2007</year>) <article-title>Les <tp:taxon-name><tp:taxon-name-part taxon-name-part-type="family">Melastomataceae</tp:taxon-name-part></tp:taxon-name> américaines décrites par C. Naudin.</article-title><source>Le Journal de Botanique de la Société Botanique de France</source><volume>37</volume>: <fpage>3</fpage>–<lpage>111</lpage>.</mixed-citation></ref><ref id="B61"><mixed-citation xmlns:xlink="http://www.w3.org/1999/xlink" xlink:type="simple">IUCN (<year>2019</year>) Guidelines for using the IUCN Red List Categories and Criteria. Version 14. Prepared by the Standards and Petitions Subcommittee. <ext-link xlink:type="simple" ext-link-type="uri" xlink:href="http://www.iucnredlist.org/documents/RedListGuidelines.pdf">http://www.iucnredlist.org/documents/RedListGuidelines.pdf</ext-link> [accessed May 2021]</mixed-citation></ref><ref id="B85"><mixed-citation xmlns:xlink="http://www.w3.org/1999/xlink" xlink:type="simple"><person-group><name name-style="western"><surname>Naudin</surname><given-names>CV</given-names></name></person-group> (<year>1845</year>) Additions à la flore du Brésil méridional. Annales de Sciences Naturelles, Botanique (Sér. 3), 3: 169–192.</mixed-citation></ref><ref id="B119"><mixed-citation xmlns:xlink="http://www.w3.org/1999/xlink" xlink:type="simple"><person-group><name name-style="western"><surname>Romero</surname><given-names>R</given-names></name></person-group> (<year>2000</year>) A família <tp:taxon-name><tp:taxon-name-part taxon-name-part-type="family">Melastomataceae</tp:taxon-name-part></tp:taxon-name> no Parque Nacional da Serra da Canastra Minas Gerais Brasil. PhD thesis, Universidade Estadual de Campinas, Brazil. <ext-link xlink:type="simple" ext-link-type="doi" xlink:href="10.1590/S0100-84041999000500006">https://doi.org/10.1590/S0100-84041999000500006</ext-link></mixed-citation></ref></ref-list></tp:taxon-treatment>
