# Supplementary material for: ﻿Systematics of the Trembleya sensu stricto clade of Microlicia (Melastomataceae, Lavoisiereae)
Source: PhytoKeys. 2022 Dec 20;216:1–101. doi: 10.3897/phytokeys.216.91032 (PMC9836420; doi:10.3897/phytokeys.216.91032)
Supplement: XML Treatment for Microlicia tridentata [file phytokeys.216.91032-treatment12.xml]

<!DOCTYPE tp:taxon-treatment
  PUBLIC "-//TaxonX//DTD Taxonomic Treatment Publishing DTD v0 20100105//EN" "tax-treatment-NSO.dtd">
<tp:taxon-treatment xmlns:tp="http://www.plazi.org/taxpub"><tp:treatment-meta><kwd-group><label>Taxon classification</label><kwd>
              <named-content content-type="kingdom">Plantae</named-content>
            </kwd><kwd>
              <named-content content-type="order">Myrtales</named-content>
            </kwd><kwd>
              <named-content content-type="family">Melastomataceae</named-content>
            </kwd></kwd-group><mixed-citation publication-type="journal"><person-group><name><surname>Pacifico</surname><given-names>Ricardo</given-names></name><name><surname>Almeda</surname><given-names>Frank</given-names></name><name><surname>Penneys</surname><given-names>Darin S.</given-names></name><name><surname>Fidanza</surname><given-names>Karina</given-names></name></person-group><article-title>﻿Systematics of the <italic><tp:taxon-name><tp:taxon-name-part taxon-name-part-type="genus" reg="Trembleya">Trembleya</tp:taxon-name-part></tp:taxon-name></italic> sensu stricto clade of <italic><tp:taxon-name><tp:taxon-name-part taxon-name-part-type="genus" reg="Microlicia">Microlicia</tp:taxon-name-part></tp:taxon-name></italic> (<tp:taxon-name><tp:taxon-name-part taxon-name-part-type="family">Melastomataceae</tp:taxon-name-part></tp:taxon-name>, <tp:taxon-name><tp:taxon-name-part taxon-name-part-type="tribe">Lavoisiereae</tp:taxon-name-part></tp:taxon-name>)</article-title><source>PhytoKeys</source><day>20</day><month>12</month><year>2022</year><volume>216</volume><fpage>1</fpage><lpage>101</lpage><pub-id pub-id-type="doi">10.3897/phytokeys.216.91032</pub-id></mixed-citation></tp:treatment-meta><tp:nomenclature><label>﻿11.</label><tp:taxon-name>
            <object-id xmlns:xlink="http://www.w3.org/1999/xlink" content-type="arpha" xlink:type="simple">87806F2F-6F9F-5A61-A181-469ADB02499A</object-id>
            <tp:taxon-name-part taxon-name-part-type="genus" reg="Microlicia">Microlicia</tp:taxon-name-part>
            <tp:taxon-name-part taxon-name-part-type="species" reg="tridentata">tridentata</tp:taxon-name-part>
          </tp:taxon-name><tp:taxon-authority>(Naudin) Versiane &amp; R.Romero, Bot. J. Linn. Soc. 197: 55. 2021.</tp:taxon-authority><xref ref-type="fig" rid="F30">Fig. 30</xref><tp:nomenclature-citation-list><tp:nomenclature-citation><tp:taxon-name>
                <tp:taxon-name-part taxon-name-part-type="genus" reg="Trembleya">Trembleya</tp:taxon-name-part>
                <tp:taxon-name-part taxon-name-part-type="species" reg="tridentata">tridentata</tp:taxon-name-part>
              </tp:taxon-name><comment>Naudin, Ann. Sci. Nat., Bot. Sér. 3, 2: 154: 1844. <bold>basionym</bold>. Type: Brazil. “In montibus Serra de San Jose, provinciae Minas Geraes” [Minas Gerais, Serra de São José], 1816–1821, [catal. B2, n° 2397] <italic>A. Saint-Hilaire s.n.</italic> (lectotype, first-step designated by <xref ref-type="bibr" rid="B76">Martin and Cremers (2007)</xref>, second-step designated here: P [P00723392]!; isolectotypes: P [P00723391]!, P [P00723506]!; image of lectotype is available at <ext-link xmlns:xlink="http://www.w3.org/1999/xlink" xlink:type="simple" ext-link-type="uri" xlink:href="http://coldb.mnhn.fr/catalognumber/mnhn/p/p00723392">http://coldb.mnhn.fr/catalognumber/mnhn/p/p00723392</ext-link>).</comment></tp:nomenclature-citation></tp:nomenclature-citation-list></tp:nomenclature><tp:treatment-sec sec-type="description" id="SECID0E32EK"><title>Description.</title><p>Erect shrubs or treelets 1.0–1.8 m tall. Branchlets quadrangular, appearing glabrous, vernicose and minutely granulose, light green (when fresh). Internodes 0.3–1.5 cm long, angles with narrow wings 0.2–0.4 mm wide. Petioles 1.0–4.9 mm long. Leaf blades 20–49 mm long, 12–24 mm wide, coriaceous (when dry), elliptic, ovate, or rarely narrowly elliptic, both surfaces green (when fresh), adaxial surface blackened and abaxial surface pale green to pale brown (when dry), discoloured (when dry), base cuneate or attenuate, apex rounded to emarginate, margin flat, entire along the basal half, serrulate on the upper half and glandular-punctate, 5-nerved from the base, one pair of acrodromous veins and one pair of tenuous veins close to the margin, tertiaries evident on the abaxial surface, nearly perpendicular to the mid-vein, reticulate, randomly branching and surrounding stout depressions on the abaxial leaf surface, adaxial surface glandular-punctate, abaxial surface glandular-punctate. Inflorescences simple dichasia or reduced to solitary flowers, not congested. Bracts (including petioles) 1.0–1.6 cm long, 0.4–0.8 cm wide, 3- to inconspicuously 5-nerved, elliptic, indumentum like that of the principal leaves. Bracteoles (at anthesis) with petioles 2.5–5.0 mm long, blades 8.1–11.0 mm long, 4.0–5.5 mm wide, elliptic, base attenuate, apex rounded to obtuse, margin sparsely serrulate, 3-nerved, indumentum like that of the principal leaves. Flowers 5-merous, pedicels (at anthesis) 1.3–1.6 mm long. Hypanthia (at anthesis) 3.5–3.9 mm long, 2.3–2.7 mm wide at the torus, campanulate to urceolate, light green (when fresh), externally appearing glabrous, vernicose and minutely granulose. Calyx tubes 0.3–0.4 mm long. Calyx lobes (at anthesis) 4.1–4.9 mm long, 0.8–1.1 mm wide at the base, subulate, apex acute, margin entire, (when fresh) light green or reddish, externally like the hypanthia. Petals 11.5–13.0 mm long, 6.0–7.0 mm wide, magenta or rarely white, obovate, apex acute or rounded, margin entire and glabrous, both surfaces glabrous. Stamens 10, strongly dimorphic. Larger (antesepalous) stamens 5, filaments 4.9–5.6 mm long, pink or rarely white, pedoconnectives 6.0–6.5 mm long, pink or rarely white with the apical region flushed with pink, appendages 1.7–1.9 mm long, yellow, apex emarginate or truncate, thecae (excluding rostra) 1.7–1.9 mm long, purple, oblong, rostra 0.3–0.5 mm long, the circular pores ca. 0.2 mm wide. Smaller (antepetalous) stamens 5, filaments 4.0–4.4 mm long, pink or rarely white, pedoconnectives 1.5–1.9 mm long, pink or rarely white with the apical region flushed with pink, inconspicuous appendages ca. 0.2 mm long, yellow, apex emarginate or truncate, thecae (excluding rostra) 1.4–1.7 mm long, yellow, oblong, rostra 0.3–0.5 mm long, the circular pores ca. 0.2 mm wide. Ovary 2.2–2.4 mm long, 2.1–2.3 mm wide, globose, 5-locular. Style 6.1–6.5 mm long, pink or rarely white. Capsules (at maturity) 3.0–4.0 mm long, 2.7–3.6 mm wide, globose, initially enveloped by the hypanthium, torus constricted at the apex, fruiting calyx tubes 0.4–0.5 mm long, fruiting calyx lobes 4.5–5.4 mm long, not thickened. Seeds not seen.</p><fig id="F30" position="float" orientation="portrait"><object-id xmlns:xlink="http://www.w3.org/1999/xlink" content-type="doi" xlink:type="simple">10.3897/phytokeys.216.91032.figure30</object-id><object-id xmlns:xlink="http://www.w3.org/1999/xlink" content-type="arpha" xlink:type="simple">0C2013B0-E5E3-5E57-85D4-CECACE30EFE8</object-id><label>Figure 30.</label><caption><p><italic><tp:taxon-name><tp:taxon-name-part taxon-name-part-type="genus" reg="Microlicia">Microlicia</tp:taxon-name-part><tp:taxon-name-part taxon-name-part-type="species" reg="tridentata">tridentata</tp:taxon-name-part></tp:taxon-name></italic><bold>A</bold> habit <bold>B</bold> leaf abaxial surface <bold>C</bold> bracteole abaxial surface <bold>D</bold> floral bud <bold>E</bold> flower in lateral view <bold>F</bold> flowering hypanthium <bold>G</bold> petal adaxial surface <bold>H</bold> antesepalous (behind) and antepetalous (in front) stamens <bold>I</bold> gynoecium <bold>J</bold> capsule enveloped by the hypanthium. Drawn from Hensold et al. CFCR2880 (UEC) and Souza et al. 8015 (UEC).</p></caption><graphic xmlns:xlink="http://www.w3.org/1999/xlink" xlink:href="phytokeys-216-001_article-91032__-g030.jpg" position="float" orientation="portrait" xlink:type="simple" id="oo_784281.jpg"><uri content-type="original_file" xlink:type="simple">https://binary.pensoft.net/fig/784281</uri></graphic></fig></tp:treatment-sec><tp:treatment-sec sec-type="distribution" id="SECID0EN4EK"><title>Distribution, habitat and elevation range.</title><p><italic><tp:taxon-name><tp:taxon-name-part taxon-name-part-type="genus" reg="Microlicia">Microlicia</tp:taxon-name-part><tp:taxon-name-part taxon-name-part-type="species" reg="tridentata">tridentata</tp:taxon-name-part></tp:taxon-name></italic> is endemic to Minas Gerais State (Fig. <xref ref-type="fig" rid="F25">25A</xref>) at Serra de Ouro Branco, Serra de Ouro Preto, Serra de São José, Serra do Gandarela, Serra do Cipó, Serra do Lenheiro, Serra do Caraça and Barão de Cocais. It grows on quartzitic or ferruginous campo rupestre, exposed to full sun, at elevations between 1110 and 1614 m.</p></tp:treatment-sec><tp:treatment-sec sec-type="Conservation" id="SECID0EC5EK"><title>Conservation.</title><p><italic><tp:taxon-name><tp:taxon-name-part taxon-name-part-type="genus" reg="Microlicia">Microlicia</tp:taxon-name-part><tp:taxon-name-part taxon-name-part-type="species" reg="tridentata">tridentata</tp:taxon-name-part></tp:taxon-name></italic> is known from about 40 collections. The <abbrev xmlns:xlink="http://www.w3.org/1999/xlink" xlink:title="Extent of Occurrence" id="ABBRID0ET5EK" xlink:type="simple">EOO</abbrev> is 4,613.081 km<sup>2</sup> and the <abbrev xmlns:xlink="http://www.w3.org/1999/xlink" xlink:title="Area of Occupancy" id="ABBRID0EZ5EK" xlink:type="simple">AOO</abbrev> is 24 km<sup>2</sup>. Following <xref ref-type="bibr" rid="B61">IUCN (2019)</xref> recommendations, we recommend Endangered (<abbrev xmlns:xlink="http://www.w3.org/1999/xlink" xlink:title="endangered" id="ABBRID0ED6EK" xlink:type="simple">EN</abbrev>): B1ab(iii) status for this species. Populations of <italic><tp:taxon-name><tp:taxon-name-part taxon-name-part-type="genus" reg="Microlicia">M.</tp:taxon-name-part><tp:taxon-name-part taxon-name-part-type="species" reg="tridentata">tridentata</tp:taxon-name-part></tp:taxon-name></italic> are protected in Parque Estadual do Itacolomi, Parque Estadual Serra do Ouro Branco and RPPN Serra do Caraça (Natural Heritage Private Reserve).</p></tp:treatment-sec><tp:treatment-sec sec-type="Recognition and affinities" id="SECID0ES6EK"><title>Recognition and affinities.</title><p><italic><tp:taxon-name><tp:taxon-name-part taxon-name-part-type="genus" reg="Microlicia">Microlicia</tp:taxon-name-part><tp:taxon-name-part taxon-name-part-type="species" reg="tridentata">tridentata</tp:taxon-name-part></tp:taxon-name></italic> can be recognised by its leaves that are serrulate along the upper half, 5-nerved from the base, abaxially conspicuously glandular-punctate, with tertiary veins reticulate and randomly branching and flowers with subulate calyx lobes 4.1–4.9 mm long. It shares with <italic><tp:taxon-name><tp:taxon-name-part taxon-name-part-type="genus" reg="Microlicia">M.</tp:taxon-name-part><tp:taxon-name-part taxon-name-part-type="species" reg="pentagona">pentagona</tp:taxon-name-part></tp:taxon-name></italic> the shrubby to treelet habit and the serrulate leaves along the upper half that are 5-nerved from the base. <italic><tp:taxon-name><tp:taxon-name-part taxon-name-part-type="genus" reg="Microlicia">Microlicia</tp:taxon-name-part><tp:taxon-name-part taxon-name-part-type="species" reg="tridentata">tridentata</tp:taxon-name-part></tp:taxon-name></italic> is readily differentiated by the abaxial surfaces of the leaves that are more conspicuously glandular-punctate, with tertiares reticulate and randomly branching (vs. parallel or little reticulate and branching apically) and shorter calyx lobes 4.1–4.9 mm long (vs. 6.2–8.5 mm long) that are tenuous in fruit (vs. thickened). Another close relative is <italic><tp:taxon-name><tp:taxon-name-part taxon-name-part-type="genus" reg="Microlicia">M.</tp:taxon-name-part><tp:taxon-name-part taxon-name-part-type="species" reg="parviflora">parviflora</tp:taxon-name-part></tp:taxon-name></italic>, from which <italic><tp:taxon-name><tp:taxon-name-part taxon-name-part-type="genus" reg="Microlicia">M.</tp:taxon-name-part><tp:taxon-name-part taxon-name-part-type="species" reg="tridentata">tridentata</tp:taxon-name-part></tp:taxon-name></italic> differs by the leaves that are not pruinose (vs. usually pruinose), inflorescences composed of simple dichasia or reduced to solitary flowers (vs. compound or simple dichasia), bracteoles longer 8.1–11.0 mm long (vs. 2.2–3.8 mm long) and longer calyx lobes 4.1–4.9 mm long [vs. 0.7–2.5(–3.0)] that are subulate (vs. triangular). The distributions of <italic><tp:taxon-name><tp:taxon-name-part taxon-name-part-type="genus" reg="Microlicia">M.</tp:taxon-name-part><tp:taxon-name-part taxon-name-part-type="species" reg="parviflora">parviflora</tp:taxon-name-part></tp:taxon-name></italic> and <italic><tp:taxon-name><tp:taxon-name-part taxon-name-part-type="genus" reg="Microlicia">M.</tp:taxon-name-part><tp:taxon-name-part taxon-name-part-type="species" reg="pentagona">pentagona</tp:taxon-name-part></tp:taxon-name></italic> overlap with <italic><tp:taxon-name><tp:taxon-name-part taxon-name-part-type="genus" reg="Microlicia">M.</tp:taxon-name-part><tp:taxon-name-part taxon-name-part-type="species" reg="tridentata">tridentata</tp:taxon-name-part></tp:taxon-name></italic> on several mountain ranges in Minas Gerais (e.g. Serra de Ouro Branco, Serra de Ouro Preto, Serra do Cipó).</p></tp:treatment-sec><tp:treatment-sec sec-type="notes" id="SECID0EQCFK"><title>Notes.</title><p>Major variation in <italic><tp:taxon-name><tp:taxon-name-part taxon-name-part-type="genus" reg="Microlicia">M.</tp:taxon-name-part><tp:taxon-name-part taxon-name-part-type="species" reg="tridentata">tridentata</tp:taxon-name-part></tp:taxon-name></italic> involves inflorescence development (simple dichasia or solitary flowers) and the petals typically magenta (Fig. <xref ref-type="fig" rid="F8">8H</xref>), rarely white (Fig. <xref ref-type="fig" rid="F9">9H</xref>), which may be rounded or acute at the apex.</p></tp:treatment-sec><tp:treatment-sec sec-type="material" id="SECID0EJDFK"><title>Specimens examined.</title><p><bold>Brazil. Minas Gerais</bold>: Barão de Cocais Municipality, Irwin et al. 29029 (IAN, NY, US), Irwin et al. 29079 (K, MO, NY, P, RB); Catas Altas Municipality, Serra do Caraça, Castro et al. 281 (HUFU); Ouro Branco Municipality, Serra de Ouro Branco, Pacifico &amp; Bressan 290 (CAS, HUEM), Souza et al. 8015 (ESA, SPF, UEC); Ouro Preto Municipality, Serra do Itacolomi, Badini &amp; Ferreira 9774 (HUFU), Ferreira &amp; Helena 7844 (ESA, HUFU), Giulietti et al. CFCR13780 (K, MO, SPF), Longhi-Wagner et al. CFCR9184 (SPF, UEC, US), Magalhães 1160 (IAN, US), Michelangeli et al. 1586 (NY, RB, UPCB), Michelangeli et al. 1595 (NY, UPCB), Pedrosa 120 (OUPR), Rolim et al. 326 (HUFU, VIC), Rolim et al. 327 (UPCB, VIC), Rolim et al. 328 (HUFU, VIC), Rolim et al. 394 (HUFU, NY, RB, VIC), Roschel et al. s.n. (OUPR [1506], RB [RB01301048]), Souza et al. 8047 (ESA, SORO, SPF), Souza et al. 8061 (ESA, RB, SPF, UPCB); Rio Acima Municipality, Serra do Gandarela, Pacifico &amp; Bressan 303 (CAS, HUEM), Versiane &amp; Devides 682 (UEC); Santa Bárbara Municipality, Serra do Caraça, Ordones et al. 84 (BHZB, HUFU), Pereira &amp; Pabst 2619 (RB, US); Santana do Riacho Municipality, Serra do Cipó, Duarte 8157 (G, LE, RB, US); São João del-Rei Municipality, Schwacke 10135 (BHCB, RB, W), Glaziou 17513 (P, R, US), Serra do Lenheiro, Glaziou 16781 (K, NY, P, US); Tiradentes Municipality, Serra de São José, Alves 595 (US), Alves 7359 (R), Rutter 128 (R), Rutter 150 (R), Rutter 161 (R), Rutter 186 (R), Rutter 191 (R); Unknown municipality in Minas Gerais State, Claussen 1631 (P), Glaziou 14743 (K, P, US), Glaziou 17573 (K), Mendonça 557 (US), Riedel s.n. (K [K009597799, W-18800001419, W-18890019740]), <italic>Saint-Hilaire s.n.</italic> [catal. B2, n° 2397] (lectotype: P [P00723392]; isolectotypes: P [P00723391], P [P00723506]), Sellow s.n. (US [US00292635]); Serra da Conceição (Serra B. Vista), Hensold et al. CFCR2880 (SPF, US).</p><sec sec-type="﻿A nomenclatural review on the remaining taxa previously treated in Trembleya" id="SECID0ETDFK"><title>﻿A nomenclatural review on the remaining taxa previously treated in <italic><tp:taxon-name><tp:taxon-name-part taxon-name-part-type="genus" reg="Trembleya">Trembleya</tp:taxon-name-part></tp:taxon-name></italic></title><p><bold>1. <italic><tp:taxon-name><tp:taxon-name-part taxon-name-part-type="genus" reg="Trembleya">Trembleya</tp:taxon-name-part><tp:taxon-name-part taxon-name-part-type="species" reg="acuminata">acuminata</tp:taxon-name-part></tp:taxon-name></italic> R.B.Pacifico &amp; Fidanza, Phytotaxa 238(2): 164. 2015.</bold> Type: Brazil. Minas Gerais, Joaquim Felício, Serra do Cabral, estrada Joaquim Felício–Várzea da Palma, ca. 24 km de Joaquim Felício, 10 July 2001, <italic>V.C. Souza et al. 25654</italic> (holotype: MBM!; isotypes: BHCB!, ESA!, SPF!).</p><p><bold>Replaced with</bold>: <italic><tp:taxon-name><tp:taxon-name-part taxon-name-part-type="genus" reg="Microlicia">Microlicia</tp:taxon-name-part><tp:taxon-name-part taxon-name-part-type="species" reg="acuminifolia">acuminifolia</tp:taxon-name-part></tp:taxon-name></italic> Versiane &amp; R.Romero.</p><p><bold>2. <italic><tp:taxon-name><tp:taxon-name-part taxon-name-part-type="genus" reg="Trembleya">Trembleya</tp:taxon-name-part><tp:taxon-name-part taxon-name-part-type="species" reg="agrestis">agrestis</tp:taxon-name-part></tp:taxon-name></italic> Mart. &amp; Schrank ex DC., Prodr. 3: 126. 1828.</bold> Type: Brazil. “In prov. Minas Geraes” [Minas Gerais], <italic>C.F.P. Martius s.n.</italic> (holotype: M [M0165682]!, isotype [fragment]: BR [BR0000005521203]!).</p><p><bold>Basionym of</bold>: <italic><tp:taxon-name><tp:taxon-name-part taxon-name-part-type="genus" reg="Microlicia">Microlicia</tp:taxon-name-part><tp:taxon-name-part taxon-name-part-type="species" reg="agrestis">agrestis</tp:taxon-name-part></tp:taxon-name></italic> (Mart. &amp; Schrank ex DC.) Cogn.</p><p><bold>3. <italic><tp:taxon-name><tp:taxon-name-part taxon-name-part-type="genus" reg="Trembleya">Trembleya</tp:taxon-name-part><tp:taxon-name-part taxon-name-part-type="species" reg="botaensis">botaensis</tp:taxon-name-part></tp:taxon-name></italic> R.B.Pacifico &amp; Fidanza, Phytotaxa 238(2): 167. 2015.</bold> Type: Brazil. Minas Gerais, Guaraciama, Cadeia do Espinhaço, Serra do Bota, 19 March 2005, <italic>E. Guarçoni 903 &amp; M. A. Sartori</italic> (holotype: MBM!).</p><p><bold>Synonym of</bold>: <italic><tp:taxon-name><tp:taxon-name-part taxon-name-part-type="genus" reg="Microlicia">Microlicia</tp:taxon-name-part><tp:taxon-name-part taxon-name-part-type="species" reg="curralensis">curralensis</tp:taxon-name-part></tp:taxon-name></italic> Brade.</p><p><bold>4. <italic><tp:taxon-name><tp:taxon-name-part taxon-name-part-type="genus" reg="Trembleya">Trembleya</tp:taxon-name-part><tp:taxon-name-part taxon-name-part-type="species" reg="elegans">elegans</tp:taxon-name-part></tp:taxon-name></italic> (Cogn.) Almeda &amp; A.B.Martins, Novon 11(1): 6. 2001.</bold> Type: Based on <italic><tp:taxon-name><tp:taxon-name-part taxon-name-part-type="genus" reg="Lavoisiera">Lavoisiera</tp:taxon-name-part><tp:taxon-name-part taxon-name-part-type="species" reg="elegans">elegans</tp:taxon-name-part></tp:taxon-name></italic> Cogn.</p><p><bold>Replaced with</bold>: <italic><tp:taxon-name><tp:taxon-name-part taxon-name-part-type="genus" reg="Microlicia">Microlicia</tp:taxon-name-part><tp:taxon-name-part taxon-name-part-type="species" reg="speciosa">speciosa</tp:taxon-name-part></tp:taxon-name></italic> Versiane &amp; R.Romero.</p><p><bold>5. <italic><tp:taxon-name><tp:taxon-name-part taxon-name-part-type="genus" reg="Trembleya">Trembleya</tp:taxon-name-part><tp:taxon-name-part taxon-name-part-type="species" reg="inversa">inversa</tp:taxon-name-part></tp:taxon-name></italic> Fidanza, A.B.Martins &amp; Almeda, Brittonia 65(3): 281. 2013.</bold> Type: Brazil. Minas Gerais, Joaquim Felício, Serra do Cabral, Armazém da Laje, 9 September 2003, <italic>K. Fidanza &amp; R. Belinello 12</italic> (holotype: UEC!; isotype: CAS!).</p><p><bold>Basionym of</bold>: <italic><tp:taxon-name><tp:taxon-name-part taxon-name-part-type="genus" reg="Microlicia">Microlicia</tp:taxon-name-part><tp:taxon-name-part taxon-name-part-type="species" reg="inversa">inversa</tp:taxon-name-part></tp:taxon-name></italic> (Fidanza, A.B.Martins &amp; Almeda) Versiane &amp; R.Romero.</p><p><bold>6. <italic><tp:taxon-name><tp:taxon-name-part taxon-name-part-type="genus" reg="Trembleya">Trembleya</tp:taxon-name-part><tp:taxon-name-part taxon-name-part-type="species" reg="neopyrenaica">neopyrenaica</tp:taxon-name-part></tp:taxon-name></italic> Naudin, Ann. Sci. Nat., Bot. Sér. 3, 2: 154. 1844.</bold> Type: Brazil. “In montibus Pyreneos prov. Goyaz” [Goiás, Serra dos Pireneus], 1816, <italic>A. Saint-Hilaire C1-694</italic> (lectotype, first-step designated by <xref ref-type="bibr" rid="B76">Martin and Cremers (2007)</xref>, second-step designated here: P [P00723416]!; isolectotypes: P [P00723417]!, P [P00723418]!, F [fragment] [F0064039F-online image]!; image of lectotype is available at <ext-link xmlns:xlink="http://www.w3.org/1999/xlink" xlink:type="simple" ext-link-type="uri" xlink:href="http://coldb.mnhn.fr/catalognumber/mnhn/p/p00723416">http://coldb.mnhn.fr/catalognumber/mnhn/p/p00723416</ext-link>).</p><p><bold>Basionym of</bold>: <italic><tp:taxon-name><tp:taxon-name-part taxon-name-part-type="genus" reg="Microlicia">Microlicia</tp:taxon-name-part><tp:taxon-name-part taxon-name-part-type="species" reg="neopyrenaica">neopyrenaica</tp:taxon-name-part></tp:taxon-name></italic> (Naudin) Versiane &amp; R.Romero.</p><p><bold>7. <italic><tp:taxon-name><tp:taxon-name-part taxon-name-part-type="genus" reg="Trembleya">Trembleya</tp:taxon-name-part><tp:taxon-name-part taxon-name-part-type="species" reg="phlogiformis">phlogiformis</tp:taxon-name-part></tp:taxon-name></italic> Mart. &amp; Schrank ex DC., Prodr. 3: 126. 1828.</bold> Type: Brazil. “In Brasiliae campis prov. S.-Pauli” [São Paulo State], <italic>Martius s.n.</italic> (holotype: M [M0165885]!, probable isotype: G [G00310212]!).</p><p><bold>Basionym of</bold>: <italic><tp:taxon-name><tp:taxon-name-part taxon-name-part-type="genus" reg="Microlicia">Microlicia</tp:taxon-name-part><tp:taxon-name-part taxon-name-part-type="species" reg="phlogiformis">phlogiformis</tp:taxon-name-part></tp:taxon-name></italic> (Mart. &amp; Schrank ex DC.) Versiane &amp; R.Romero.</p><p><italic><tp:taxon-name><tp:taxon-name-part taxon-name-part-type="genus" reg="Melastoma">Melastoma</tp:taxon-name-part><tp:taxon-name-part taxon-name-part-type="species" reg="pumilum">pumilum</tp:taxon-name-part></tp:taxon-name></italic> Vell., Fl. Flumin. 179. 1829. Type: Brazil. “Habitat campis apricis mediterraneis prope Predium Boavista inter gramina” (lectotype, designated here: Original illustration published in Vellozo, Fl. Flumin. Icones 3: t. 151. 1831; the original parchment is in the manuscript section of the Biblioteca Nacional, Rio de Janeiro; a copy of the illustration is deposited at G [G00368052]!).</p><p><tp:taxon-name><tp:taxon-name-part taxon-name-part-type="genus" reg="Trembleya">Trembleya</tp:taxon-name-part><tp:taxon-name-part taxon-name-part-type="species" reg="phlogiformis">phlogiformis</tp:taxon-name-part><tp:taxon-name-part taxon-name-part-type="infraspecific-rank">var.</tp:taxon-name-part><tp:taxon-name-part taxon-name-part-type="variety" reg="glabra">glabra</tp:taxon-name-part></tp:taxon-name> Cham., Linnaea 9: 429. 1835. <bold>syn. nov.</bold> Type: Brazil. “In Brasilia australi loco haud indicato”, <italic>Sellow 2387</italic> (lectotype, designated here: S [S09-12942-online image]!; probable isolectotype: K [K000530643]!).</p><p><italic><tp:taxon-name><tp:taxon-name-part taxon-name-part-type="genus" reg="Trembleya">Trembleya</tp:taxon-name-part><tp:taxon-name-part taxon-name-part-type="species" reg="stachyoides">stachyoides</tp:taxon-name-part></tp:taxon-name></italic> Naudin, Ann. Sci. Nat., Bot. Sér. 3, 2: 154. 1844. <bold>syn. nov.</bold> Type: Brazil. “In Brasilia australi, praecipue circa Tocoropa”, <italic>Laruotte s.n.</italic> (lectotype, first-step designated by <xref ref-type="bibr" rid="B76">Martin and Cremers (2007)</xref>, second-step designated here: P [P00723388]!; isolectotype: P [P00723389]!; image of lectotype is available at <ext-link xmlns:xlink="http://www.w3.org/1999/xlink" xlink:type="simple" ext-link-type="uri" xlink:href="http://coldb.mnhn.fr/catalognumber/mnhn/p/p00723388">http://coldb.mnhn.fr/catalognumber/mnhn/p/p00723388</ext-link>).</p><p><tp:taxon-name><tp:taxon-name-part taxon-name-part-type="genus" reg="Trembleya">Trembleya</tp:taxon-name-part><tp:taxon-name-part taxon-name-part-type="species" reg="phlogiformis">phlogiformis</tp:taxon-name-part><tp:taxon-name-part taxon-name-part-type="infraspecific-rank">var.</tp:taxon-name-part><tp:taxon-name-part taxon-name-part-type="variety" reg="cuneifolia">cuneifolia</tp:taxon-name-part></tp:taxon-name> Cogn. in Martius et al., Fl. Bras. 14(3): 132. 1883. <bold>syn. nov.</bold> Type: Brazil. “In prov. Minas Geraës ad Congonhas do Campo” [Minas Gerais], <italic>Stephan s.n.</italic> (lectotype, designated here: BR [BR0000005224203]!).</p><p><tp:taxon-name><tp:taxon-name-part taxon-name-part-type="genus" reg="Trembleya">Trembleya</tp:taxon-name-part><tp:taxon-name-part taxon-name-part-type="species" reg="phlogiformis">phlogiformis</tp:taxon-name-part><tp:taxon-name-part taxon-name-part-type="infraspecific-rank">var.</tp:taxon-name-part><tp:taxon-name-part taxon-name-part-type="variety" reg="genuina">genuina</tp:taxon-name-part></tp:taxon-name> Cogn. in Martius et al., Fl. Bras. 14(3): 132. 1883. <bold>syn. nov.</bold> Type: Based on <italic><tp:taxon-name><tp:taxon-name-part taxon-name-part-type="genus" reg="Trembleya">Trembleya</tp:taxon-name-part><tp:taxon-name-part taxon-name-part-type="species" reg="phlogiformis">phlogiformis</tp:taxon-name-part></tp:taxon-name></italic> Mart. &amp; Schrank ex DC.</p><p><tp:taxon-name><tp:taxon-name-part taxon-name-part-type="genus" reg="Trembleya">Trembleya</tp:taxon-name-part><tp:taxon-name-part taxon-name-part-type="species" reg="phlogiformis">phlogiformis</tp:taxon-name-part><tp:taxon-name-part taxon-name-part-type="infraspecific-rank">var.</tp:taxon-name-part><tp:taxon-name-part taxon-name-part-type="variety" reg="latifolia">latifolia</tp:taxon-name-part></tp:taxon-name> Cogn. in Martius et al., Fl. Bras. 14(3): 132. 1883. <bold>syn. nov.</bold> Type: Brazil. “In Brasilia loco haud indicato”, <italic>Raben 781</italic> (lectotype, designated here: BR [BR0000005520855]!; isolectotype: BR [BR0000005520190]!).</p><p><tp:taxon-name><tp:taxon-name-part taxon-name-part-type="genus" reg="Trembleya">Trembleya</tp:taxon-name-part><tp:taxon-name-part taxon-name-part-type="species" reg="phlogiformis">phlogiformis</tp:taxon-name-part><tp:taxon-name-part taxon-name-part-type="infraspecific-rank">var.</tp:taxon-name-part><tp:taxon-name-part taxon-name-part-type="variety" reg="microlicioides">microlicioides</tp:taxon-name-part></tp:taxon-name> Cogn. in Martius et al., Fl. Bras. 14(4): 594. 1888. <bold>syn. nov.</bold> Type: Brazil. In prov. Rio de Janeiro, <italic>Glaziou 16046</italic> (lectotype, designated here: R [R000009186]!; isolectotypes: BR [BR0000005223596]!, BR [BR0000005520503]!, BR [BR0000005520176]!, C [C10015111-online image]!, G [G00368051]!, P [P00723400]!; image of isolectotype at P is available at <ext-link xmlns:xlink="http://www.w3.org/1999/xlink" xlink:type="simple" ext-link-type="uri" xlink:href="http://coldb.mnhn.fr/catalognumber/mnhn/p/p00723400">http://coldb.mnhn.fr/catalognumber/mnhn/p/p00723400</ext-link>).</p><p><tp:taxon-name><tp:taxon-name-part taxon-name-part-type="genus" reg="Trembleya">Trembleya</tp:taxon-name-part><tp:taxon-name-part taxon-name-part-type="species" reg="phlogiformis">phlogiformis</tp:taxon-name-part><tp:taxon-name-part taxon-name-part-type="infraspecific-rank">var.</tp:taxon-name-part><tp:taxon-name-part taxon-name-part-type="variety" reg="parvifolia">parvifolia</tp:taxon-name-part></tp:taxon-name> Cogn. in Martius et al., Fl. Bras. 14(3): 132. 1883. <bold>syn. nov.</bold> Type: Brazil. “In paludibus prope Lorena prov. S. Paulo”, <italic>Riedel 1418</italic> (lectotype, designated here: P [P05317991]!; isolectotypes: K [K000530649]!, P [P05317995]!; image of lectotype is available at <ext-link xmlns:xlink="http://www.w3.org/1999/xlink" xlink:type="simple" ext-link-type="uri" xlink:href="http://coldb.mnhn.fr/catalognumber/mnhn/p/p05317991">http://coldb.mnhn.fr/catalognumber/mnhn/p/p05317991</ext-link>).</p><p><tp:taxon-name><tp:taxon-name-part taxon-name-part-type="genus" reg="Trembleya">Trembleya</tp:taxon-name-part><tp:taxon-name-part taxon-name-part-type="species" reg="phlogiformis">phlogiformis</tp:taxon-name-part><tp:taxon-name-part taxon-name-part-type="infraspecific-rank">var.</tp:taxon-name-part><tp:taxon-name-part taxon-name-part-type="variety" reg="quinquenervia">quinquenervia</tp:taxon-name-part></tp:taxon-name> Cogn. in Martius et al., Fl. Bras. 14(3): 132. 1883. <bold>syn. nov.</bold> Type: Brazil. “In prov. Goyaz” [Goiás], <italic>Gardner 4147</italic> (lectotype, designated here: BM [BM000516951]!; isolectotypes P [P05317981]!, P [P05317982]!; image of lectotype is available at <ext-link xmlns:xlink="http://www.w3.org/1999/xlink" xlink:type="simple" ext-link-type="uri" xlink:href="http://plants.jstor.org">http://plants.jstor.org</ext-link> and <ext-link xmlns:xlink="http://www.w3.org/1999/xlink" xlink:type="simple" ext-link-type="uri" xlink:href="http://data.nhm.ac.uk/object/255f17a9-b371-4dd3-8eb0-9f0eafbd2e76">http://data.nhm.ac.uk/object/255f17a9-b371-4dd3-8eb0-9f0eafbd2e76</ext-link>).</p><p><tp:taxon-name><tp:taxon-name-part taxon-name-part-type="genus" reg="Trembleya">Trembleya</tp:taxon-name-part><tp:taxon-name-part taxon-name-part-type="species" reg="phlogiformis">phlogiformis</tp:taxon-name-part><tp:taxon-name-part taxon-name-part-type="infraspecific-rank">var.</tp:taxon-name-part><tp:taxon-name-part taxon-name-part-type="variety" reg="ramosissima">ramosissima</tp:taxon-name-part></tp:taxon-name> Cogn. in Martius et al., Fl. Bras. 14(3): 132. 1883. <bold>syn. nov.</bold> Type: Brazil. “In prov. Minas Geraës”, <italic>Regnell I. 152 part</italic> (lectotype, designated here: R [R000166805]!; isolectotypes: P [P05318036]!, S [S09-12952-online image]!; images of the lectotype and an isolectotype are available at <ext-link xmlns:xlink="http://www.w3.org/1999/xlink" xlink:type="simple" ext-link-type="uri" xlink:href="http://plants.jstor.org">http://plants.jstor.org</ext-link> and <ext-link xmlns:xlink="http://www.w3.org/1999/xlink" xlink:type="simple" ext-link-type="uri" xlink:href="http://coldb.mnhn.fr/catalognumber/mnhn/p/p05318036">http://coldb.mnhn.fr/catalognumber/mnhn/p/p05318036</ext-link>).</p><p><tp:taxon-name><tp:taxon-name-part taxon-name-part-type="genus" reg="Trembleya">Trembleya</tp:taxon-name-part><tp:taxon-name-part taxon-name-part-type="species" reg="phlogiformis">phlogiformis</tp:taxon-name-part><tp:taxon-name-part taxon-name-part-type="infraspecific-rank">var.</tp:taxon-name-part><tp:taxon-name-part taxon-name-part-type="variety" reg="stachyoides">stachyoides</tp:taxon-name-part></tp:taxon-name> (Naudin) Cogn. in Martius et al., Fl. Bras. 14(3): 132. 1883. <bold>syn. nov.</bold> Type: Based on <italic><tp:taxon-name><tp:taxon-name-part taxon-name-part-type="genus" reg="Trembleya">Trembleya</tp:taxon-name-part><tp:taxon-name-part taxon-name-part-type="species" reg="stachyoides">stachyoides</tp:taxon-name-part></tp:taxon-name></italic> Naudin.</p><p><tp:taxon-name><tp:taxon-name-part taxon-name-part-type="genus" reg="Trembleya">Trembleya</tp:taxon-name-part><tp:taxon-name-part taxon-name-part-type="species" reg="phlogiformis">phlogiformis</tp:taxon-name-part><tp:taxon-name-part taxon-name-part-type="infraspecific-rank">var.</tp:taxon-name-part><tp:taxon-name-part taxon-name-part-type="variety" reg="villosa">villosa</tp:taxon-name-part></tp:taxon-name> Cogn. in Martius et al., Fl. Bras. 14(3): 132. 1883. <bold>syn. nov.</bold> Type: Brazil. “In campis siccis ad Registo Velho”, <italic>Pohl &amp; Schüch 230</italic> (lectotype, designated here: BR [BR0000005223541]!).</p><p><italic><tp:taxon-name><tp:taxon-name-part taxon-name-part-type="genus" reg="Trembleya">Trembleya</tp:taxon-name-part><tp:taxon-name-part taxon-name-part-type="species" reg="selloana">selloana</tp:taxon-name-part></tp:taxon-name></italic> Cogn. in Martius et al., Fl. Bras. 14(3): 133. 1883. <bold>syn. nov.</bold> Type: Based on <tp:taxon-name><tp:taxon-name-part taxon-name-part-type="genus" reg="Trembleya">Trembleya</tp:taxon-name-part><tp:taxon-name-part taxon-name-part-type="species" reg="phlogiformis">phlogiformis</tp:taxon-name-part><tp:taxon-name-part taxon-name-part-type="infraspecific-rank">var.</tp:taxon-name-part><tp:taxon-name-part taxon-name-part-type="variety" reg="glabra">glabra</tp:taxon-name-part></tp:taxon-name> Cham.</p><p><bold>8</bold>. <bold><italic><tp:taxon-name><tp:taxon-name-part taxon-name-part-type="genus" reg="Trembleya">Trembleya</tp:taxon-name-part><tp:taxon-name-part taxon-name-part-type="species" reg="pityrophylla">pityrophylla</tp:taxon-name-part></tp:taxon-name></italic> (Mart. ex DC.) Triana, Trans. Linn. Soc. London 28(1): 24. 1872.</bold> Type: Based on <italic><tp:taxon-name><tp:taxon-name-part taxon-name-part-type="genus" reg="Osbeckia">Osbeckia</tp:taxon-name-part><tp:taxon-name-part taxon-name-part-type="species" reg="pityrophylla">pityrophylla</tp:taxon-name-part></tp:taxon-name></italic> Mart. ex DC.</p><p><bold>Synonym of</bold>: <italic><tp:taxon-name><tp:taxon-name-part taxon-name-part-type="genus" reg="Cambessedesia">Cambessedesia</tp:taxon-name-part><tp:taxon-name-part taxon-name-part-type="species" reg="pityrophylla">pityrophylla</tp:taxon-name-part></tp:taxon-name></italic> (Mart. ex DC.) A.B.Martins.</p><p><bold>9. <italic><tp:taxon-name><tp:taxon-name-part taxon-name-part-type="genus" reg="Trembleya">Trembleya</tp:taxon-name-part><tp:taxon-name-part taxon-name-part-type="species" reg="pradosiana">pradosiana</tp:taxon-name-part></tp:taxon-name></italic> Netto, Ann. Sci. Nat., Bot. Sér. 5, 3: 378. 1865.</bold> Type: Brazil. “Habitat in campis ad flumen <italic>Rio das Velhas</italic>, prope vivum Trahiras, in parte centrali provinciae Minas Geraes” [Minas Gerais], May 1862, <italic>Netto s.n.</italic> (holotype: P [P00723509]!; image of holotype is available at <ext-link xmlns:xlink="http://www.w3.org/1999/xlink" xlink:type="simple" ext-link-type="uri" xlink:href="http://coldb.mnhn.fr/catalognumber/mnhn/p/p00723509">http://coldb.mnhn.fr/catalognumber/mnhn/p/p00723509</ext-link>).</p><p><bold>Basionym of</bold>: <italic><tp:taxon-name><tp:taxon-name-part taxon-name-part-type="genus" reg="Microlicia">Microlicia</tp:taxon-name-part><tp:taxon-name-part taxon-name-part-type="species" reg="pradosiana">pradosiana</tp:taxon-name-part></tp:taxon-name></italic> (Netto) Versiane &amp; R.Romero.</p><p><italic><tp:taxon-name><tp:taxon-name-part taxon-name-part-type="genus" reg="Trembleya">Trembleya</tp:taxon-name-part><tp:taxon-name-part taxon-name-part-type="species" reg="rubra">rubra</tp:taxon-name-part></tp:taxon-name></italic> Fidanza, A.B.Martins &amp; Almeda, Brittonia 65: 286. 2013. <bold>syn. nov.</bold> Type: Brazil. Minas Gerais, Joaquim Felício, Serra do Cabral, ca. 5 km S do Armazém da Laje, 4 December 2003, <italic>K. Fidanza &amp; R. Belinello 112</italic> (holotype: UEC!; isotype: CAS!).</p><p><bold>10. <italic><tp:taxon-name><tp:taxon-name-part taxon-name-part-type="genus" reg="Trembleya">Trembleya</tp:taxon-name-part><tp:taxon-name-part taxon-name-part-type="species" reg="purpurascens">purpurascens</tp:taxon-name-part></tp:taxon-name></italic> Fidanza, A.B.Martins &amp; Almeda, Brittonia 65(3): 284. 2013.</bold> Type: Brazil. Minas Gerais, Joaquim Felício, Serra do Cabral, estrada Joaquim Felício-Armazém, 4 May 2003, <italic>K. Fidanza &amp; R. Belinello 56</italic> (holotype: UEC!; isotype: CAS!).</p><p><bold>Synonym of</bold>: <italic><tp:taxon-name><tp:taxon-name-part taxon-name-part-type="genus" reg="Microlicia">Microlicia</tp:taxon-name-part><tp:taxon-name-part taxon-name-part-type="species" reg="curralensis">curralensis</tp:taxon-name-part></tp:taxon-name></italic> Brade.</p><p><bold>11. <italic><tp:taxon-name><tp:taxon-name-part taxon-name-part-type="genus" reg="Trembleya">Trembleya</tp:taxon-name-part><tp:taxon-name-part taxon-name-part-type="species" reg="serrulata">serrulata</tp:taxon-name-part></tp:taxon-name></italic> Fidanza, A.B.Martins &amp; Almeda, Brittonia 65(3): 288. 2013.</bold> Type: Brazil. Minas Gerais, Joaquim Felício, Serra do Cabral, Pedreira, 7 December 2003, <italic>K. Fidanza 108</italic> (holotype: UEC!; isotype: CAS!).</p><p><bold>Replaced with</bold>: <italic><tp:taxon-name><tp:taxon-name-part taxon-name-part-type="genus" reg="Microlicia">Microlicia</tp:taxon-name-part><tp:taxon-name-part taxon-name-part-type="species" reg="serratifolia">serratifolia</tp:taxon-name-part></tp:taxon-name></italic> Versiane &amp; R.Romero.</p><p><bold>12. <italic><tp:taxon-name><tp:taxon-name-part taxon-name-part-type="genus" reg="Trembleya">Trembleya</tp:taxon-name-part><tp:taxon-name-part taxon-name-part-type="species" reg="thomazii">thomazii</tp:taxon-name-part></tp:taxon-name></italic> R.B.Pacifico &amp; Fidanza, Phytotaxa 238(2): 171. 2015.</bold> Type: Brazil. Minas Gerais, Guaraciama, Cadeia do Espinhaço, Serra do Bota, 20 March 2005, <italic>E. Guarçoni 929 &amp; M. A. Sartori</italic> (holotype: MBM!)</p><p><bold>Basionym of</bold>: <italic><tp:taxon-name><tp:taxon-name-part taxon-name-part-type="genus" reg="Microlicia">Microlicia</tp:taxon-name-part><tp:taxon-name-part taxon-name-part-type="species" reg="thomazii">thomazii</tp:taxon-name-part></tp:taxon-name></italic> (R.B.Pacifico &amp; Fidanza) Versiane &amp; R.Romero.</p><p><bold>13. <italic><tp:taxon-name><tp:taxon-name-part taxon-name-part-type="genus" reg="Trembleya">Trembleya</tp:taxon-name-part><tp:taxon-name-part taxon-name-part-type="species" reg="warmingii">warmingii</tp:taxon-name-part></tp:taxon-name></italic> Cogn. in Martius et al., Fl. Bras. 14(3): 133. 1883.</bold> Type: Brazil. “Ad Lagoa Santa” [Minas Gerais, Lagoa Santa], 9 February 1866, <italic>E. Warming 2306</italic> (holotype: C!).</p><p><bold>Basionym of</bold>: <italic><tp:taxon-name><tp:taxon-name-part taxon-name-part-type="genus" reg="Poteranthera">Poteranthera</tp:taxon-name-part><tp:taxon-name-part taxon-name-part-type="species" reg="warmingii">warmingii</tp:taxon-name-part></tp:taxon-name></italic> (Cogn.) Almeda &amp; R.B.Pacifico.</p></sec><sec sec-type="﻿Excluded and/or dubious names" id="SECID0E34FK"><title>﻿Excluded and/or dubious names</title><p>1. <italic><tp:taxon-name><tp:taxon-name-part taxon-name-part-type="genus" reg="Trembleya">Trembleya</tp:taxon-name-part><tp:taxon-name-part taxon-name-part-type="species" reg="capitata">capitata</tp:taxon-name-part></tp:taxon-name></italic> Cogn. [<italic>nom. inval.</italic>]</p><p>2. <italic><tp:taxon-name><tp:taxon-name-part taxon-name-part-type="genus" reg="Trembleya">Trembleya</tp:taxon-name-part><tp:taxon-name-part taxon-name-part-type="species" reg="canescens">canescens</tp:taxon-name-part></tp:taxon-name></italic> Schnizl. [probably = <italic><tp:taxon-name><tp:taxon-name-part taxon-name-part-type="genus" reg="Pleroma">Pleroma</tp:taxon-name-part></tp:taxon-name></italic> D.Don]</p><p>3. <italic><tp:taxon-name><tp:taxon-name-part taxon-name-part-type="genus" reg="Trembleya">Trembleya</tp:taxon-name-part><tp:taxon-name-part taxon-name-part-type="species" reg="debilis">debilis</tp:taxon-name-part></tp:taxon-name></italic> Glaz. [<italic>nom. inval.</italic>]</p><p>4. <italic><tp:taxon-name><tp:taxon-name-part taxon-name-part-type="genus" reg="Trembleya">Trembleya</tp:taxon-name-part><tp:taxon-name-part taxon-name-part-type="species" reg="santae-luziae">santae-luziae</tp:taxon-name-part></tp:taxon-name></italic> Glaz. [<italic>nom. inval.</italic>]</p><p>5. <italic><tp:taxon-name><tp:taxon-name-part taxon-name-part-type="genus" reg="Trembleya">Trembleya</tp:taxon-name-part><tp:taxon-name-part taxon-name-part-type="species" reg="rhynanthera">rhynanthera</tp:taxon-name-part></tp:taxon-name></italic> Griff. [probably = <italic><tp:taxon-name><tp:taxon-name-part taxon-name-part-type="genus" reg="Melastoma">Melastoma</tp:taxon-name-part></tp:taxon-name></italic> L.]</p><p>6. <italic><tp:taxon-name><tp:taxon-name-part taxon-name-part-type="genus" reg="Trembleya">Trembleya</tp:taxon-name-part><tp:taxon-name-part taxon-name-part-type="species" reg="rosea">rosea</tp:taxon-name-part></tp:taxon-name></italic> Sessé &amp; Moc. [probably = <italic><tp:taxon-name><tp:taxon-name-part taxon-name-part-type="genus" reg="Coreopsis">Coreopsis</tp:taxon-name-part><tp:taxon-name-part taxon-name-part-type="species" reg="grandiflora">grandiflora</tp:taxon-name-part></tp:taxon-name></italic> Hogg ex Sweet (<tp:taxon-name><tp:taxon-name-part taxon-name-part-type="family">Asteraceae</tp:taxon-name-part></tp:taxon-name>)]</p></sec></tp:treatment-sec><tp:treatment-sec><!--Section generated to contain objects referenced in tp:taxon-treatment.--><fig id="F25" position="float" orientation="portrait"><object-id xmlns:xlink="http://www.w3.org/1999/xlink" content-type="doi" xlink:type="simple">10.3897/phytokeys.216.91032.figure25</object-id><object-id xmlns:xlink="http://www.w3.org/1999/xlink" content-type="arpha" xlink:type="simple">B70874E0-E1CB-54D2-B8D7-F35F8354F405</object-id><label>Figure 25.</label><caption><p>Geographic distribution of species of the <italic><tp:taxon-name><tp:taxon-name-part taxon-name-part-type="genus" reg="Trembleya">Trembleya</tp:taxon-name-part></tp:taxon-name></italic> s.s. clade of <italic><tp:taxon-name><tp:taxon-name-part taxon-name-part-type="genus" reg="Microlicia">Microlicia</tp:taxon-name-part></tp:taxon-name></italic><bold>A</bold> distributions of <italic><tp:taxon-name><tp:taxon-name-part taxon-name-part-type="genus" reg="Microlicia">M.</tp:taxon-name-part><tp:taxon-name-part taxon-name-part-type="species" reg="parviflora">parviflora</tp:taxon-name-part></tp:taxon-name></italic> and <italic><tp:taxon-name><tp:taxon-name-part taxon-name-part-type="genus" reg="Microlicia">M.</tp:taxon-name-part><tp:taxon-name-part taxon-name-part-type="species" reg="tridentata">tridentata</tp:taxon-name-part></tp:taxon-name></italic><bold>B</bold> distributions of <italic><tp:taxon-name><tp:taxon-name-part taxon-name-part-type="genus" reg="Microlicia">M.</tp:taxon-name-part><tp:taxon-name-part taxon-name-part-type="species" reg="pentagona">pentagona</tp:taxon-name-part></tp:taxon-name></italic>, <italic><tp:taxon-name><tp:taxon-name-part taxon-name-part-type="genus" reg="Microlicia">M.</tp:taxon-name-part><tp:taxon-name-part taxon-name-part-type="species" reg="pithyoides">pithyoides</tp:taxon-name-part></tp:taxon-name></italic> and <italic><tp:taxon-name><tp:taxon-name-part taxon-name-part-type="genus" reg="Microlicia">M.</tp:taxon-name-part><tp:taxon-name-part taxon-name-part-type="species" reg="rosmarinoides">rosmarinoides</tp:taxon-name-part></tp:taxon-name></italic>.</p></caption><graphic xmlns:xlink="http://www.w3.org/1999/xlink" xlink:href="phytokeys-216-001_article-91032__-g025.jpg" position="float" orientation="portrait" xlink:type="simple" id="oo_784276.jpg"><uri content-type="original_file" xlink:type="simple">https://binary.pensoft.net/fig/784276</uri></graphic></fig><fig id="F8" position="float" orientation="portrait"><object-id xmlns:xlink="http://www.w3.org/1999/xlink" content-type="doi" xlink:type="simple">10.3897/phytokeys.216.91032.figure8</object-id><object-id xmlns:xlink="http://www.w3.org/1999/xlink" content-type="arpha" xlink:type="simple">845C3D9D-3C51-55F8-9898-A5B9673D3BCC</object-id><label>Figure 8.</label><caption><p>Inflorescences in the <italic><tp:taxon-name><tp:taxon-name-part taxon-name-part-type="genus" reg="Trembleya">Trembleya</tp:taxon-name-part></tp:taxon-name></italic> s.s. clade of <italic><tp:taxon-name><tp:taxon-name-part taxon-name-part-type="genus" reg="Microlicia">Microlicia</tp:taxon-name-part></tp:taxon-name></italic><bold>A</bold><italic><tp:taxon-name><tp:taxon-name-part taxon-name-part-type="genus" reg="Microlicia">M.</tp:taxon-name-part><tp:taxon-name-part taxon-name-part-type="species" reg="altoparaisensis">altoparaisensis</tp:taxon-name-part></tp:taxon-name></italic><bold>B</bold><italic><tp:taxon-name><tp:taxon-name-part taxon-name-part-type="genus" reg="Microlicia">M.</tp:taxon-name-part><tp:taxon-name-part taxon-name-part-type="species" reg="chamissoana">chamissoana</tp:taxon-name-part></tp:taxon-name></italic><bold>C</bold><italic><tp:taxon-name><tp:taxon-name-part taxon-name-part-type="genus" reg="Microlicia">M.</tp:taxon-name-part><tp:taxon-name-part taxon-name-part-type="species" reg="laniflora">laniflora</tp:taxon-name-part></tp:taxon-name></italic><bold>D–F</bold><italic><tp:taxon-name><tp:taxon-name-part taxon-name-part-type="genus" reg="Microlicia">M.</tp:taxon-name-part><tp:taxon-name-part taxon-name-part-type="species" reg="flaviflora">flaviflora</tp:taxon-name-part></tp:taxon-name></italic><bold>G</bold><italic><tp:taxon-name><tp:taxon-name-part taxon-name-part-type="genus" reg="Microlicia">M.</tp:taxon-name-part><tp:taxon-name-part taxon-name-part-type="species" reg="parviflora">parviflora</tp:taxon-name-part></tp:taxon-name></italic><bold>H</bold><italic><tp:taxon-name><tp:taxon-name-part taxon-name-part-type="genus" reg="Microlicia">M.</tp:taxon-name-part><tp:taxon-name-part taxon-name-part-type="species" reg="tridentata">tridentata</tp:taxon-name-part></tp:taxon-name></italic>. Photos: <bold>A</bold> by V. E. Bressan <bold>B</bold> by F.A.O. Silveira <bold>C</bold> by L. Pedrosa <bold>D, E</bold> by R. Pacifico <bold>F</bold> by A.V. Scatigna <bold>E</bold> by F. Almeda <bold>F</bold> by F.A. Michelangeli.</p></caption><graphic xmlns:xlink="http://www.w3.org/1999/xlink" xlink:href="phytokeys-216-001_article-91032__-g008.jpg" position="float" orientation="portrait" xlink:type="simple" id="oo_784259.jpg"><uri content-type="original_file" xlink:type="simple">https://binary.pensoft.net/fig/784259</uri></graphic></fig><fig id="F9" position="float" orientation="portrait"><object-id xmlns:xlink="http://www.w3.org/1999/xlink" content-type="doi" xlink:type="simple">10.3897/phytokeys.216.91032.figure9</object-id><object-id xmlns:xlink="http://www.w3.org/1999/xlink" content-type="arpha" xlink:type="simple">6B14E015-6DF3-5193-B18B-E57D2618FECC</object-id><label>Figure 9.</label><caption><p>Diversity of flowers in the <italic><tp:taxon-name><tp:taxon-name-part taxon-name-part-type="genus" reg="Trembleya">Trembleya</tp:taxon-name-part></tp:taxon-name></italic> s.s. clade of <italic><tp:taxon-name><tp:taxon-name-part taxon-name-part-type="genus" reg="Microlicia">Microlicia</tp:taxon-name-part></tp:taxon-name></italic><bold>A</bold><italic><tp:taxon-name><tp:taxon-name-part taxon-name-part-type="genus" reg="Microlicia">M.</tp:taxon-name-part><tp:taxon-name-part taxon-name-part-type="species" reg="chamissoana">chamissoana</tp:taxon-name-part></tp:taxon-name></italic><bold>B</bold><italic><tp:taxon-name><tp:taxon-name-part taxon-name-part-type="genus" reg="Microlicia">M.</tp:taxon-name-part><tp:taxon-name-part taxon-name-part-type="species" reg="parviflora">parviflora</tp:taxon-name-part></tp:taxon-name></italic><bold>C</bold><italic><tp:taxon-name><tp:taxon-name-part taxon-name-part-type="genus" reg="Microlicia">M.</tp:taxon-name-part><tp:taxon-name-part taxon-name-part-type="species" reg="flaviflora">flaviflora</tp:taxon-name-part></tp:taxon-name></italic><bold>D</bold><italic><tp:taxon-name><tp:taxon-name-part taxon-name-part-type="genus" reg="Microlicia">M.</tp:taxon-name-part><tp:taxon-name-part taxon-name-part-type="species" reg="laniflora">laniflora</tp:taxon-name-part></tp:taxon-name></italic><bold>E, F</bold><italic><tp:taxon-name><tp:taxon-name-part taxon-name-part-type="genus" reg="Microlicia">M.</tp:taxon-name-part><tp:taxon-name-part taxon-name-part-type="species" reg="pentagona">pentagona</tp:taxon-name-part></tp:taxon-name></italic><bold>G</bold><italic><tp:taxon-name><tp:taxon-name-part taxon-name-part-type="genus" reg="Microlicia">M.</tp:taxon-name-part><tp:taxon-name-part taxon-name-part-type="species" reg="rosmarinoides">rosmarinoides</tp:taxon-name-part></tp:taxon-name></italic><bold>H</bold><italic><tp:taxon-name><tp:taxon-name-part taxon-name-part-type="genus" reg="Microlicia">M.</tp:taxon-name-part><tp:taxon-name-part taxon-name-part-type="species" reg="tridentata">tridentata</tp:taxon-name-part></tp:taxon-name></italic>. Photos: <bold>A</bold> by F.A.O. Silveira <bold>B</bold> and <bold>D–F</bold> by F. Almeda <bold>C</bold> by A.V. Scatigna <bold>G</bold> by L. Pedrosa <bold>H</bold> by F.A. Michelangeli.</p></caption><graphic xmlns:xlink="http://www.w3.org/1999/xlink" xlink:href="phytokeys-216-001_article-91032__-g009.jpg" position="float" orientation="portrait" xlink:type="simple" id="oo_784260.jpg"><uri content-type="original_file" xlink:type="simple">https://binary.pensoft.net/fig/784260</uri></graphic></fig></tp:treatment-sec><ref-list><ref id="B76"><mixed-citation xmlns:xlink="http://www.w3.org/1999/xlink" xlink:type="simple"><person-group><name name-style="western"><surname>Martin</surname><given-names>CV</given-names></name><name name-style="western"><surname>Cremers</surname><given-names>G</given-names></name></person-group> (<year>2007</year>) <article-title>Les <tp:taxon-name><tp:taxon-name-part taxon-name-part-type="family">Melastomataceae</tp:taxon-name-part></tp:taxon-name> américaines décrites par C. Naudin.</article-title><source>Le Journal de Botanique de la Société Botanique de France</source><volume>37</volume>: <fpage>3</fpage>–<lpage>111</lpage>.</mixed-citation></ref><ref id="B61"><mixed-citation xmlns:xlink="http://www.w3.org/1999/xlink" xlink:type="simple">IUCN (<year>2019</year>) Guidelines for using the IUCN Red List Categories and Criteria. Version 14. Prepared by the Standards and Petitions Subcommittee. <ext-link xlink:type="simple" ext-link-type="uri" xlink:href="http://www.iucnredlist.org/documents/RedListGuidelines.pdf">http://www.iucnredlist.org/documents/RedListGuidelines.pdf</ext-link> [accessed May 2021]</mixed-citation></ref></ref-list></tp:taxon-treatment>
